# Supplementary material for: Dual inhibition of FAS and HAS2/3 by 4-MU in Realgar-Coptis chinensis unveils a metabolic checkpoint for liver cancer therapy
Source: Nat Prod Bioprospect. 2025 Aug 21;15(1):56. doi: 10.1007/s13659-025-00540-9 (PMC12370617; doi:10.1007/s13659-025-00540-9)
Supplement: Supplementary file 1 — Supplementary Material 1. [file 13659_2025_540_MOESM1_ESM.csv]

Gene ID	Gene Name	Gene Description	GO_id	GO_term	Go_description	KO_id	KO_name	Pathway_id	Pathway_definition	EggNOG_id	EggNOG_Functional Categories	NR_hit-name	NR_description	Swiss-Prot_hit-name	Swiss-Prot_description	Pfam_id	Domain	Domain description
ENSG00000083444	PLOD1	procollagen-lysine,2-oxoglutarate 5-dioxygenase 1 [Source:HGNC Symbol;Acc:HGNC:9081]	GO:0032963;;GO:0008544;;GO:0001666;;GO:0006464;;GO:0046947;;GO:0055114;;GO:0017185;;GO:0030199;;GO:0016020;;GO:0005783;;GO:0005789;;GO:0070062;;GO:1902494;;GO:0005581;;GO:0030867;;GO:0008475;;GO:0016491;;GO:0031418;;GO:0016705;;GO:0005506;;GO:0046872;;GO:0042803;;GO:0051213;;GO:0005515	biological_process;;biological_process;;biological_process;;biological_process;;biological_process;;biological_process;;biological_process;;biological_process;;cellular_component;;cellular_component;;cellular_component;;cellular_component;;cellular_component;;cellular_component;;cellular_component;;molecular_function;;molecular_function;;molecular_function;;molecular_function;;molecular_function;…	BP:collagen metabolic process;;BP:epidermis development;;BP:response to hypoxia;;BP:cellular protein modification process;;BP:hydroxylysine biosynthetic process;;BP:oxidation-reduction process;;BP:peptidyl-lysine hydroxylation;;BP:collagen fibril organization;;CC:membrane;;CC:endoplasmic reticulum;;CC:endoplasmic reticulum membrane;;CC:extracellular exosome;;CC:catalytic complex;;CC:collagen trim…	K00473	PLOD1	map00310	Lysine degradation	ENOG410Y4QU	O:Posttranslational modification, protein turnover, chaperones	XP_005544827.1	PREDICTED: procollagen-lysine,2-oxoglutarate 5-dioxygenase 1 [Macaca fascicularis]	sp|Q02809|PLOD1_HUMAN;;	Procollagen-lysine,2-oxoglutarate 5-dioxygenase 1 OS=Homo sapiens OX=9606 GN=PLOD1 PE=1 SV=2;;	PF03171.20;;PF13640.6	2OG-FeII_Oxy;;2OG-FeII_Oxy_3	2OG-F;;2OG-F
ENSG00000153786	ZDHHC7	zinc finger DHHC-type palmitoyltransferase 7 [Source:HGNC Symbol;Acc:HGNC:18459]	GO:0018230;;GO:0009895;;GO:1902044;;GO:0006612;;GO:0044381;;GO:0008277;;GO:0150106;;GO:0030859;;GO:1903076;;GO:0018345;;GO:0005794;;GO:0005783;;GO:0016021;;GO:0000139;;GO:0005654;;GO:0016020;;GO:0016740;;GO:0016746;;GO:0019706;;GO:0016409	biological_process;;biological_process;;biological_process;;biological_process;;biological_process;;biological_process;;biological_process;;biological_process;;biological_process;;biological_process;;cellular_component;;cellular_component;;cellular_component;;cellular_component;;cellular_component;;cellular_component;;molecular_function;;molecular_function;;molecular_function;;molecular_function;;	BP:peptidyl-L-cysteine S-palmitoylation;;BP:negative regulation of catabolic process;;BP:regulation of Fas signaling pathway;;BP:protein targeting to membrane;;BP:glucose import in response to insulin stimulus;;BP:regulation of G-protein coupled receptor protein signaling pathway;;BP:regulation of protein localization to cell-cell junction;;BP:polarized epithelial cell differentiation;;BP:regulat…	K20029	ZDHHC3_7_25	------	------	COG5273	S:Function unknown	NP_001139020.1	palmitoyltransferase ZDHHC7 isoform 1 [Homo sapiens]	sp|Q9NXF8|ZDHC7_HUMAN;;	Palmitoyltransferase ZDHHC7 OS=Homo sapiens OX=9606 GN=ZDHHC7 PE=1 SV=2;;	PF01529.20	DHHC	DHHC palmitoyltransferase
ENSG00000115310	RTN4	reticulon 4 [Source:HGNC Symbol;Acc:HGNC:14085]	GO:2001213;;GO:2000347;;GO:0030308;;GO:0050821;;GO:0061462;;GO:0035022;;GO:0071787;;GO:0007413;;GO:0042981;;GO:1905523;;GO:0071786;;GO:0007029;;GO:0051897;;GO:0001825;;GO:0045766;;GO:0120078;;GO:2000172;;GO:0071456;;GO:0030334;;GO:0033601;;GO:1905653;;GO:0006915;;GO:0022009;;GO:0051292;;GO:0060317;;GO:1905580;;GO:0034165;;GO:0030517;;GO:0035441;;GO:0002523;;GO:0010634;;GO:0050771;;GO:0060907;;GO:…	biological_process;;biological_process;;biological_process;;biological_process;;biological_process;;biological_process;;biological_process;;biological_process;;biological_process;;biological_process;;biological_process;;biological_process;;biological_process;;biological_process;;biological_process;;biological_process;;biological_process;;biological_process;;biological_process;;biological_process;…	BP:negative regulation of vasculogenesis;;BP:positive regulation of hepatocyte proliferation;;BP:negative regulation of cell growth;;BP:protein stabilization;;BP:protein localization to lysosome;;BP:positive regulation of Rac protein signal transduction;;BP:endoplasmic reticulum tubular network assembly;;BP:axonal fasciculation;;BP:regulation of apoptotic process;;BP:positive regulation of macrop…	K20720	RTN4	map05010	Alzheimer disease	ENOG410XPKH	U:Intracellular trafficking, secretion, and vesicular transport	NP_065393.1	reticulon-4 isoform A [Homo sapiens]	sp|Q9NQC3|RTN4_HUMAN;;	Reticulon-4 OS=Homo sapiens OX=9606 GN=RTN4 PE=1 SV=2;;	PF02453.17	Reticulon	Reticulon
ENSG00000163430	FSTL1	follistatin like 1 [Source:HGNC Symbol;Acc:HGNC:3972]	GO:0044267;;GO:0042594;;GO:0043687;;GO:0030154;;GO:0030509;;GO:0007275;;GO:0030510;;GO:0005615;;GO:0070062;;GO:0005788;;GO:0005576;;GO:0008201;;GO:0005509;;GO:0005515	biological_process;;biological_process;;biological_process;;biological_process;;biological_process;;biological_process;;biological_process;;cellular_component;;cellular_component;;cellular_component;;cellular_component;;molecular_function;;molecular_function;;molecular_function;;	BP:cellular protein metabolic process;;BP:response to starvation;;BP:post-translational protein modification;;BP:cell differentiation;;BP:BMP signaling pathway;;BP:multicellular organism development;;BP:regulation of BMP signaling pathway;;CC:extracellular space;;CC:extracellular exosome;;CC:endoplasmic reticulum lumen;;CC:extracellular region;;MF:heparin binding;;MF:calcium ion binding;;MF:prote…	K23912	FSTL1	------	------	ENOG410ZJ7W	S:Function unknown	XP_027442815.1	follistatin-related protein 1 [Zalophus californianus]	sp|Q12841|FSTL1_HUMAN;;	Follistatin-related protein 1 OS=Homo sapiens OX=9606 GN=FSTL1 PE=1 SV=1;;	PF07648.15;;PF09289.10;;PF00050.21;;PF05375.13;;PF13499.6	Kazal_2;;FOLN;;Kazal_1;;Pacifastin_I;;EF-hand_7	Kazal-type serine protease inhibitor domain;;Follistatin/Osteonectin-like EGF domain;;Kazal-type serine protease inhibitor domain;;Pacifastin inhibitor;;EF-hand domain pair
ENSG00000178921	PFAS	phosphoribosylformylglycinamidine synthase [Source:HGNC Symbol;Acc:HGNC:8863]	GO:0009156;;GO:0006541;;GO:0006189;;GO:0009168;;GO:0006164;;GO:0042493;;GO:0097065;;GO:0005737;;GO:0070062;;GO:0005829;;GO:0004642;;GO:0000166;;GO:0016740;;GO:0046872;;GO:0016874;;GO:0005524	biological_process;;biological_process;;biological_process;;biological_process;;biological_process;;biological_process;;biological_process;;cellular_component;;cellular_component;;cellular_component;;molecular_function;;molecular_function;;molecular_function;;molecular_function;;molecular_function;;molecular_function;;	BP:ribonucleoside monophosphate biosynthetic process;;BP:glutamine metabolic process;;BP:'de novo' IMP biosynthetic process;;BP:purine ribonucleoside monophosphate biosynthetic process;;BP:purine nucleotide biosynthetic process;;BP:response to drug;;BP:anterior head development;;CC:cytoplasm;;CC:extracellular exosome;;CC:cytosol;;MF:phosphoribosylformylglycinamidine synthase activity;;MF:nucleoti…	K01952	PFAS, purL	map00230	Purine metabolism	COG0047;;COG0046	F:Nucleotide transport and metabolism;;	XP_018869183.1	PREDICTED: phosphoribosylformylglycinamidine synthase isoform X1 [Gorilla gorilla gorilla]	sp|O15067|PUR4_HUMAN;;	Phosphoribosylformylglycinamidine synthase OS=Homo sapiens OX=9606 GN=PFAS PE=1 SV=4;;	PF13507.6;;PF02769.22;;PF18076.1;;PF18072.1	GATase_5;;AIRS_C;;FGAR-AT_N;;FGAR-AT_linker	CobB/CobQ-like glutamine amidotransferase domain;;AIR synthase related protein, C-terminal domain;;Formylglycinamide ribonucleotide amidotransferase N-terminal;;Formylglycinamide ribonucleotide amidotransferase linker domain
ENSG00000120708	TGFBI	transforming growth factor beta induced [Source:HGNC Symbol;Acc:HGNC:11771]	GO:0007162;;GO:0001525;;GO:0044267;;GO:0002062;;GO:0008283;;GO:0007601;;GO:0007155;;GO:0050896;;GO:0030198;;GO:0031012;;GO:0005615;;GO:0005576;;GO:0062023;;GO:0005886;;GO:0070062;;GO:0005604;;GO:0005802;;GO:0005201;;GO:0050840;;GO:0042802;;GO:0005178;;GO:0050839;;GO:0005515;;GO:0005518	biological_process;;biological_process;;biological_process;;biological_process;;biological_process;;biological_process;;biological_process;;biological_process;;biological_process;;cellular_component;;cellular_component;;cellular_component;;cellular_component;;cellular_component;;cellular_component;;cellular_component;;cellular_component;;molecular_function;;molecular_function;;molecular_function;…	BP:negative regulation of cell adhesion;;BP:angiogenesis;;BP:cellular protein metabolic process;;BP:chondrocyte differentiation;;BP:cell proliferation;;BP:visual perception;;BP:cell adhesion;;BP:response to stimulus;;BP:extracellular matrix organization;;CC:extracellular matrix;;CC:extracellular space;;CC:extracellular region;;CC:collagen-containing extracellular matrix;;CC:plasma membrane;;CC:ex…	K19519	TGFBI, BIGH3	------	------	COG2335	M:Cell wall/membrane/envelope biogenesis	NP_000349.1	transforming growth factor-beta-induced protein ig-h3 precursor [Homo sapiens]	sp|Q15582|BGH3_HUMAN;;	Transforming growth factor-beta-induced protein ig-h3 OS=Homo sapiens OX=9606 GN=TGFBI PE=1 SV=1;;	PF02469.22	Fasciclin	Fasciclin domain
ENSG00000113194	FAF2	Fas associated factor family member 2 [Source:HGNC Symbol;Acc:HGNC:24666]	GO:0006986;;GO:0043161;;GO:0030970;;GO:0043312;;GO:0034389;;GO:0030433;;GO:0043086;;GO:0005737;;GO:0005783;;GO:0034098;;GO:0005811;;GO:0035578;;GO:0005576;;GO:0055102;;GO:0035473;;GO:0005515;;GO:0031625;;GO:0043130	biological_process;;biological_process;;biological_process;;biological_process;;biological_process;;biological_process;;biological_process;;cellular_component;;cellular_component;;cellular_component;;cellular_component;;cellular_component;;cellular_component;;molecular_function;;molecular_function;;molecular_function;;molecular_function;;molecular_function;;	BP:response to unfolded protein;;BP:proteasome-mediated ubiquitin-dependent protein catabolic process;;BP:retrograde protein transport, ER to cytosol;;BP:neutrophil degranulation;;BP:lipid particle organization;;BP:ER-associated ubiquitin-dependent protein catabolic process;;BP:negative regulation of catalytic activity;;CC:cytoplasm;;CC:endoplasmic reticulum;;CC:VCP-NPL4-UFD1 AAA ATPase complex;;…	K18726	FAF2, UBXD8	------	------	ENOG410XSFS	S:Function unknown	XP_008845544.1	PREDICTED: FAS-associated factor 2 [Nannospalax galili]	sp|Q96CS3|FAF2_HUMAN;;	FAS-associated factor 2 OS=Homo sapiens OX=9606 GN=FAF2 PE=1 SV=2;;	PF14555.6;;PF00789.20;;PF07946.14	UBA_4;;UBX;;DUF1682	UBA-like domain;;UBX domain;;Protein of unknown function
ENSG00000123562	MORF4L2	mortality factor 4 like 2 [Source:HGNC Symbol;Acc:HGNC:16849]	GO:0016575;;GO:0006974;;GO:0051155;;GO:0016573;;GO:0006325;;GO:0006342;;GO:0006281;;GO:0006355;;GO:0045944;;GO:0043967;;GO:0040008;;GO:0043968;;GO:0000123;;GO:0005730;;GO:0005634;;GO:0005654;;GO:0035267;;GO:0005886;;GO:0005515	biological_process;;biological_process;;biological_process;;biological_process;;biological_process;;biological_process;;biological_process;;biological_process;;biological_process;;biological_process;;biological_process;;biological_process;;cellular_component;;cellular_component;;cellular_component;;cellular_component;;cellular_component;;cellular_component;;molecular_function;;	BP:histone deacetylation;;BP:cellular response to DNA damage stimulus;;BP:positive regulation of striated muscle cell differentiation;;BP:histone acetylation;;BP:chromatin organization;;BP:chromatin silencing;;BP:DNA repair;;BP:regulation of transcription, DNA-templated;;BP:positive regulation of transcription from RNA polymerase II promoter;;BP:histone H4 acetylation;;BP:regulation of growth;;BP…	K11342	MORF4L2, MRGX	------	------	ENOG410XR9F	K:Transcription	NP_001270298.1	mortality factor 4-like protein 2 [Macaca fascicularis]	sp|Q15014|MO4L2_HUMAN;;	Mortality factor 4-like protein 2 OS=Homo sapiens OX=9606 GN=MORF4L2 PE=1 SV=1;;	PF05712.13	MRG	MRG
ENSG00000143549	TPM3	tropomyosin 3 [Source:HGNC Symbol;Acc:HGNC:12012]	GO:0006936;;GO:0007015;;GO:0030049;;GO:0005737;;GO:0001725;;GO:0016021;;GO:0015629;;GO:0005829;;GO:0005856;;GO:0005884;;GO:0005862;;GO:0070062;;GO:0051015;;GO:0003779;;GO:0003674;;GO:0005515	biological_process;;biological_process;;biological_process;;cellular_component;;cellular_component;;cellular_component;;cellular_component;;cellular_component;;cellular_component;;cellular_component;;cellular_component;;cellular_component;;molecular_function;;molecular_function;;molecular_function;;molecular_function;;	BP:muscle contraction;;BP:actin filament organization;;BP:muscle filament sliding;;CC:cytoplasm;;CC:stress fiber;;CC:integral component of membrane;;CC:actin cytoskeleton;;CC:cytosol;;CC:cytoskeleton;;CC:actin filament;;CC:muscle thin filament tropomyosin;;CC:extracellular exosome;;MF:actin filament binding;;MF:actin binding;;MF:molecular_function;;MF:protein binding;;	K09290	TPM3	map05216;;map05200;;map04260;;map04261;;map05414;;map05410	Thyroid cancer;;Pathways in cancer;;Cardiac muscle contraction;;Adrenergic signaling in cardiomyocytes;;Dilated cardiomyopathy (DCM);;Hypertrophic cardiomyopathy (HCM)	ENOG410ZH2E;;ENOG4110Q7A;;ENOG4110Q8Z	S:Function unknown;;	EHH59533.1	hypothetical protein EGM_09670, partial [Macaca fascicularis]	sp|Q8WTZ3|YS049_HUMAN;;	Zinc finger protein ENSP00000375192 OS=Homo sapiens OX=9606 PE=2 SV=1;;	PF00261.20;;PF12718.7;;PF06009.12;;PF16526.5;;PF12329.8	Tropomyosin;;Tropomyosin_1;;Laminin_II;;CLZ;;TMF_DNA_bd	Tropomyosin;;Tropomyosin like;;Laminin Domain II;;C-terminal leucine zipper domain of cyclic nucleotide-gated channels;;TATA element modulatory factor 1 DNA binding
ENSG00000180817	PPA1	inorganic pyrophosphatase 1 [Source:HGNC Symbol;Acc:HGNC:9226]	GO:0071344;;GO:0006796;;GO:0006418;;GO:0005737;;GO:0070062;;GO:0005829;;GO:0016787;;GO:0004427;;GO:0000287;;GO:0016462;;GO:0046872	biological_process;;biological_process;;biological_process;;cellular_component;;cellular_component;;cellular_component;;molecular_function;;molecular_function;;molecular_function;;molecular_function;;molecular_function;;	BP:diphosphate metabolic process;;BP:phosphate-containing compound metabolic process;;BP:tRNA aminoacylation for protein translation;;CC:cytoplasm;;CC:extracellular exosome;;CC:cytosol;;MF:hydrolase activity;;MF:inorganic diphosphatase activity;;MF:magnesium ion binding;;MF:pyrophosphatase activity;;MF:metal ion binding;;	K01507	ppa	map00190	Oxidative phosphorylation	COG0221	C:Energy production and conversion	BAE01782.1	unnamed protein product [Macaca fascicularis]	sp|Q15181|IPYR_HUMAN;;	Inorganic pyrophosphatase OS=Homo sapiens OX=9606 GN=PPA1 PE=1 SV=2;;	PF00719.19	Pyrophosphatase	Inorganic pyrophosphatase
ENSG00000063177	RPL18	ribosomal protein L18 [Source:HGNC Symbol;Acc:HGNC:10310]	GO:0000184;;GO:0006614;;GO:0002181;;GO:0019083;;GO:0006413;;GO:0006412;;GO:0005791;;GO:0005840;;GO:0005730;;GO:0005829;;GO:0016020;;GO:0005925;;GO:0042788;;GO:0022625;;GO:0005634;;GO:0005783;;GO:0003735;;GO:0003723	biological_process;;biological_process;;biological_process;;biological_process;;biological_process;;biological_process;;cellular_component;;cellular_component;;cellular_component;;cellular_component;;cellular_component;;cellular_component;;cellular_component;;cellular_component;;cellular_component;;cellular_component;;molecular_function;;molecular_function;;	BP:nuclear-transcribed mRNA catabolic process, nonsense-mediated decay;;BP:SRP-dependent cotranslational protein targeting to membrane;;BP:cytoplasmic translation;;BP:viral transcription;;BP:translational initiation;;BP:translation;;CC:rough endoplasmic reticulum;;CC:ribosome;;CC:nucleolus;;CC:cytosol;;CC:membrane;;CC:focal adhesion;;CC:polysomal ribosome;;CC:cytosolic large ribosomal subunit;;CC…	K02883	RP-L18e, RPL18	map03010	Ribosome	COG1727	J:Translation, ribosomal structure and biogenesis	XP_005589842.1	PREDICTED: 60S ribosomal protein L18 isoform X1 [Macaca fascicularis]	sp|Q07020|RL18_HUMAN;;	60S ribosomal protein L18 OS=Homo sapiens OX=9606 GN=RPL18 PE=1 SV=2;;	PF17135.4	Ribosomal_L18	Ribosomal protein 60S L18 and 50S L18e
ENSG00000067066	SP100	SP100 nuclear antigen [Source:HGNC Symbol;Acc:HGNC:11206]	GO:1902041;;GO:1902044;;GO:0048384;;GO:0034097;;GO:0000723;;GO:0000122;;GO:0045765;;GO:0045893;;GO:0032526;;GO:0060337;;GO:0051091;;GO:0034340;;GO:0034341;;GO:0060333;;GO:0045892;;GO:0043392;;GO:0006978;;GO:0043433;;GO:0032897;;GO:0051271;;GO:0045185;;GO:0010596;;GO:0046826;;GO:0016032;;GO:0000784;;GO:0016605;;GO:0016604;;GO:0005634;;GO:0005654;;GO:0030870;;GO:0005737;;GO:0005730;;GO:0034399;;GO:…	biological_process;;biological_process;;biological_process;;biological_process;;biological_process;;biological_process;;biological_process;;biological_process;;biological_process;;biological_process;;biological_process;;biological_process;;biological_process;;biological_process;;biological_process;;biological_process;;biological_process;;biological_process;;biological_process;;biological_process;…	BP:regulation of extrinsic apoptotic signaling pathway via death domain receptors;;BP:regulation of Fas signaling pathway;;BP:retinoic acid receptor signaling pathway;;BP:response to cytokine;;BP:telomere maintenance;;BP:negative regulation of transcription from RNA polymerase II promoter;;BP:regulation of angiogenesis;;BP:positive regulation of transcription, DNA-templated;;BP:response to retino…	K15413	SP100	map05203;;map05168	Viral carcinogenesis;;Herpes simplex virus 1 infection	ENOG4111G04;;ENOG41121DI;;ENOG410ZKR6	S:Function unknown;;B:Chromatin structure and dynamics;;S:Function unknown	NP_001073860.1	nuclear autoantigen Sp-100 isoform 1 [Homo sapiens]	sp|P23497|SP100_HUMAN;;	Nuclear autoantigen Sp-100 OS=Homo sapiens OX=9606 GN=SP100 PE=1 SV=3;;	PF03172.13;;PF01342.21;;PF00439.25;;PF00628.29	HSR;;SAND;;Bromodomain;;PHD	HSR domain;;SAND domain;;Bromodomain;;PHD-finger
ENSG00000188878	FBF1	Fas binding factor 1 [Source:HGNC Symbol;Acc:HGNC:24674]	GO:0060271;;GO:0030030;;GO:0090162;;GO:0097711;;GO:0043297;;GO:0005737;;GO:0005856;;GO:0036064;;GO:0005813;;GO:0005829;;GO:0045095;;GO:0005814;;GO:0000922;;GO:0043296;;GO:0030054;;GO:0097539;;GO:0005515	biological_process;;biological_process;;biological_process;;biological_process;;biological_process;;cellular_component;;cellular_component;;cellular_component;;cellular_component;;cellular_component;;cellular_component;;cellular_component;;cellular_component;;cellular_component;;cellular_component;;cellular_component;;molecular_function;;	BP:cilium assembly;;BP:cell projection organization;;BP:establishment of epithelial cell polarity;;BP:ciliary basal body docking;;BP:apical junction assembly;;CC:cytoplasm;;CC:cytoskeleton;;CC:ciliary basal body;;CC:centrosome;;CC:cytosol;;CC:keratin filament;;CC:centriole;;CC:spindle pole;;CC:apical junction complex;;CC:cell junction;;CC:ciliary transition fiber;;MF:protein binding;;	K16471	FBF1, ALB	------	------	ENOG4111RN4	S:Function unknown	NP_001306122.1	fas-binding factor 1 [Homo sapiens]	sp|Q8TES7|FBF1_HUMAN;;	Fas-binding factor 1 OS=Homo sapiens OX=9606 GN=FBF1 PE=1 SV=2;;	------	------	------
ENSG00000124279	FASTKD3	FAST kinase domains 3 [Source:HGNC Symbol;Acc:HGNC:28758]	GO:0033617;;GO:0070131;;GO:0044528;;GO:0045333;;GO:0005634;;GO:0005739;;GO:0005654;;GO:0003723;;GO:0005515;;GO:0004672	biological_process;;biological_process;;biological_process;;biological_process;;cellular_component;;cellular_component;;cellular_component;;molecular_function;;molecular_function;;molecular_function;;	BP:mitochondrial respiratory chain complex IV assembly;;BP:positive regulation of mitochondrial translation;;BP:regulation of mitochondrial mRNA stability;;BP:cellular respiration;;CC:nucleus;;CC:mitochondrion;;CC:nucleoplasm;;MF:RNA binding;;MF:protein binding;;MF:protein kinase activity;;	------	------	------	------	ENOG4111H0K	S:Function unknown	NP_076996.2	FAST kinase domain-containing protein 3, mitochondrial [Homo sapiens]	sp|Q14CZ7|FAKD3_HUMAN;;	FAST kinase domain-containing protein 3, mitochondrial OS=Homo sapiens OX=9606 GN=FASTKD3 PE=1 SV=2;;	PF08368.12;;PF08373.10;;PF06743.15	FAST_2;;RAP;;FAST_1	FAST kinase-like protein, subdomain 2;;RAP domain;;FAST kinase-like protein, subdomain 1
ENSG00000142910	TINAGL1	tubulointerstitial nephritis antigen like 1 [Source:HGNC Symbol;Acc:HGNC:19168]	GO:0016197;;GO:0006955;;GO:0007155;;GO:0006508;;GO:0005737;;GO:0005615;;GO:0005764;;GO:0005576;;GO:0062023;;GO:0070062;;GO:0005201;;GO:0005044;;GO:0030247;;GO:0043236;;GO:0005515;;GO:0008234	biological_process;;biological_process;;biological_process;;biological_process;;cellular_component;;cellular_component;;cellular_component;;cellular_component;;cellular_component;;cellular_component;;molecular_function;;molecular_function;;molecular_function;;molecular_function;;molecular_function;;molecular_function;;	BP:endosomal transport;;BP:immune response;;BP:cell adhesion;;BP:proteolysis;;CC:cytoplasm;;CC:extracellular space;;CC:lysosome;;CC:extracellular region;;CC:collagen-containing extracellular matrix;;CC:extracellular exosome;;MF:extracellular matrix structural constituent;;MF:scavenger receptor activity;;MF:polysaccharide binding;;MF:laminin binding;;MF:protein binding;;MF:cysteine-type peptidase …	------	------	------	------	ENOG410YN9K	O:Posttranslational modification, protein turnover, chaperones	NP_071447.1	tubulointerstitial nephritis antigen-like isoform 1 precursor [Homo sapiens]	sp|Q9GZM7|TINAL_HUMAN;;	Tubulointerstitial nephritis antigen-like OS=Homo sapiens OX=9606 GN=TINAGL1 PE=1 SV=1;;	PF00112.23;;PF05375.13	Peptidase_C1;;Pacifastin_I	Papain family cysteine protease;;Pacifastin inhibitor
ENSG00000138399	FASTKD1	FAST kinase domains 1 [Source:HGNC Symbol;Acc:HGNC:26150]	GO:0044528;;GO:0045333;;GO:0000959;;GO:0005739;;GO:0003723;;GO:0004672	biological_process;;biological_process;;biological_process;;cellular_component;;molecular_function;;molecular_function;;	BP:regulation of mitochondrial mRNA stability;;BP:cellular respiration;;BP:mitochondrial RNA metabolic process;;CC:mitochondrion;;MF:RNA binding;;MF:protein kinase activity;;	------	------	------	------	ENOG410Z496	T:Signal transduction mechanisms	NP_078898.3	FAST kinase domain-containing protein 1, mitochondrial isoform 1 [Homo sapiens]	sp|Q53R41|FAKD1_HUMAN;;	FAST kinase domain-containing protein 1, mitochondrial OS=Homo sapiens OX=9606 GN=FASTKD1 PE=1 SV=1;;	PF08368.12;;PF06743.15;;PF08373.10	FAST_2;;FAST_1;;RAP	FAST kinase-like protein, subdomain 2;;FAST kinase-like protein, subdomain 1;;RAP domain
ENSG00000105429	MEGF8	multiple EGF like domains 8 [Source:HGNC Symbol;Acc:HGNC:3233]	GO:0035108;;GO:0030326;;GO:0042074;;GO:0097094;;GO:0060971;;GO:0060972;;GO:0060976;;GO:0071907;;GO:0048842;;GO:0061371;;GO:0010468;;GO:0048704;;GO:0009887;;GO:0009888;;GO:0045879;;GO:0055113;;GO:0003143;;GO:0097155;;GO:0030509;;GO:0007368;;GO:0070062;;GO:0016021;;GO:0016020;;GO:0005634;;GO:0005509;;GO:0005515	biological_process;;biological_process;;biological_process;;biological_process;;biological_process;;biological_process;;biological_process;;biological_process;;biological_process;;biological_process;;biological_process;;biological_process;;biological_process;;biological_process;;biological_process;;biological_process;;biological_process;;biological_process;;biological_process;;biological_process;…	BP:limb morphogenesis;;BP:embryonic limb morphogenesis;;BP:cell migration involved in gastrulation;;BP:craniofacial suture morphogenesis;;BP:embryonic heart tube left/right pattern formation;;BP:left/right pattern formation;;BP:coronary vasculature development;;BP:determination of digestive tract left/right asymmetry;;BP:positive regulation of axon extension involved in axon guidance;;BP:determin…	K23664	MEGF8	map04340	Hedgehog signaling pathway	ENOG410YF0N	S:Function unknown	NP_001258867.1	multiple epidermal growth factor-like domains protein 8 isoform 1 precursor [Homo sapiens]	sp|Q7Z7M0|MEGF8_HUMAN;;	Multiple epidermal growth factor-like domains protein 8 OS=Homo sapiens OX=9606 GN=MEGF8 PE=1 SV=2;;	PF13415.6;;PF13418.6;;PF13964.6;;PF13854.6;;PF00431.20;;PF00053.24;;PF12947.7;;PF01437.25;;PF07645.15;;PF17205.3;;PF07974.13	Kelch_3;;Kelch_4;;Kelch_6;;Kelch_5;;CUB;;Laminin_EGF;;EGF_3;;PSI;;EGF_CA;;PSI_integrin;;EGF_2	Galactose oxidase, central domain;;Galactose oxidase, central domain;;Kelch motif;;Kelch motif;;CUB domain;;Laminin EGF domain;;EGF domain;;Plexin repeat;;Calcium-binding EGF domain;;Integrin plexin domain;;EGF-like domain
ENSG00000174437	ATP2A2	ATPase sarcoplasmic/endoplasmic reticulum Ca2+ transporting 2 [Source:HGNC Symbol;Acc:HGNC:812]	GO:1903779;;GO:1902600;;GO:0034605;;GO:0032496;;GO:0008544;;GO:0006984;;GO:0033292;;GO:0014883;;GO:1900121;;GO:0002026;;GO:0032469;;GO:0045822;;GO:1903515;;GO:0010460;;GO:0006874;;GO:0006811;;GO:0006816;;GO:0034220;;GO:0055119;;GO:0007155;;GO:0034599;;GO:0003009;;GO:0006996;;GO:1990036;;GO:0086036;;GO:0070588;;GO:0070296;;GO:0010882;;GO:0098909;;GO:0014898;;GO:1903233;;GO:0032470;;GO:0034976;;GO:…	biological_process;;biological_process;;biological_process;;biological_process;;biological_process;;biological_process;;biological_process;;biological_process;;biological_process;;biological_process;;biological_process;;biological_process;;biological_process;;biological_process;;biological_process;;biological_process;;biological_process;;biological_process;;biological_process;;biological_process;…	BP:regulation of cardiac conduction;;BP:hydrogen ion transmembrane transport;;BP:cellular response to heat;;BP:response to lipopolysaccharide;;BP:epidermis development;;BP:ER-nucleus signaling pathway;;BP:T-tubule organization;;BP:transition between fast and slow fiber;;BP:negative regulation of receptor binding;;BP:regulation of the force of heart contraction;;BP:endoplasmic reticulum calcium io…	K05853	ATP2A	map05010;;map05017;;map04260;;map04261;;map04024;;map04020;;map04022;;map05414;;map05412;;map05410;;map04972;;map04919	Alzheimer disease;;Spinocerebellar ataxia;;Cardiac muscle contraction;;Adrenergic signaling in cardiomyocytes;;cAMP signaling pathway;;Calcium signaling pathway;;cGMP-PKG signaling pathway;;Dilated cardiomyopathy (DCM);;Arrhythmogenic right ventricular cardiomyopathy (ARVC);;Hypertrophic cardiomyopathy (HCM);;Pancreatic secretion;;Thyroid hormone signaling pathway	COG0474	P:Inorganic ion transport and metabolism	NP_733765.1	sarcoplasmic/endoplasmic reticulum calcium ATPase 2 isoform b [Homo sapiens]	sp|P16615|AT2A2_HUMAN;;	Sarcoplasmic/endoplasmic reticulum calcium ATPase 2 OS=Homo sapiens OX=9606 GN=ATP2A2 PE=1 SV=1;;	PF00122.20;;PF00689.21;;PF13246.6;;PF00702.26;;PF00690.26;;PF08282.12;;PF12710.7	E1-E2_ATPase;;Cation_ATPase_C;;Cation_ATPase;;Hydrolase;;Cation_ATPase_N;;Hydrolase_3;;HAD	E1-E2 ATPase;;Cation transporting ATPase, C-terminus;;Cation transport ATPase;;haloacid dehalogenase-like hydrolase;;Cation transporter/ATPase, N-terminus;;haloacid dehalogenase-like hydrolase;;haloacid dehalogenase-like hydrolase
ENSG00000100138	SNU13	small nuclear ribonucleoprotein 13 [Source:HGNC Symbol;Acc:HGNC:7819]	GO:0000470;;GO:0042254;;GO:0006364;;GO:0000492;;GO:0008380;;GO:0007338;;GO:0000398;;GO:0032040;;GO:0071005;;GO:0005730;;GO:0005634;;GO:0005654;;GO:0005690;;GO:0046540;;GO:0001651;;GO:0031428;;GO:0032991;;GO:1990904;;GO:0030621;;GO:0030622;;GO:0034512;;GO:0034511;;GO:0051117;;GO:0003723	biological_process;;biological_process;;biological_process;;biological_process;;biological_process;;biological_process;;biological_process;;cellular_component;;cellular_component;;cellular_component;;cellular_component;;cellular_component;;cellular_component;;cellular_component;;cellular_component;;cellular_component;;cellular_component;;cellular_component;;molecular_function;;molecular_function;…	BP:maturation of LSU-rRNA;;BP:ribosome biogenesis;;BP:rRNA processing;;BP:box C/D snoRNP assembly;;BP:RNA splicing;;BP:single fertilization;;BP:mRNA splicing, via spliceosome;;CC:small-subunit processome;;CC:U2-type precatalytic spliceosome;;CC:nucleolus;;CC:nucleus;;CC:nucleoplasm;;CC:U4atac snRNP;;CC:U4/U6 x U5 tri-snRNP complex;;CC:dense fibrillar component;;CC:box C/D snoRNP complex;;CC:macro…	K12845	SNU13, NHP2L	map03008;;map03040	Ribosome biogenesis in eukaryotes;;Spliceosome	COG1358	J:Translation, ribosomal structure and biogenesis	BAE87220.1	unnamed protein product [Macaca fascicularis]	sp|Q3B8S0|NH2L1_BOVIN;;	NHP2-like protein 1 OS=Bos taurus OX=9913 GN=SNU13 PE=2 SV=3;;	PF01248.26	Ribosomal_L7Ae	Ribosomal protein L7Ae/L30e/S12e/Gadd45 family
ENSG00000167733	HSD11B1L	hydroxysteroid 11-beta dehydrogenase 1 like [Source:HGNC Symbol;Acc:HGNC:30419]	GO:0055114;;GO:0005654;;GO:0043231;;GO:0016491	biological_process;;cellular_component;;cellular_component;;molecular_function;;	BP:oxidation-reduction process;;CC:nucleoplasm;;CC:intracellular membrane-bounded organelle;;MF:oxidoreductase activity;;	------	------	------	------	COG1028	S:Function unknown	NP_001254797.1	hydroxysteroid 11-beta-dehydrogenase 1-like protein isoform g [Homo sapiens]	sp|Q6Q7D2|DHI1L_MACFA;;	Hydroxysteroid 11-beta-dehydrogenase 1-like protein OS=Macaca fascicularis OX=9541 GN=HSD11B1L PE=2 SV=1;;	PF00106.25;;PF13561.6;;PF08659.10	adh_short;;adh_short_C2;;KR	short chain dehydrogenase;;Enoyl;;KR domain
ENSG00000160007	ARHGAP35	Rho GTPase activating protein 35 [Source:HGNC Symbol;Acc:HGNC:4591]	GO:0051056;;GO:0032956;;GO:0008064;;GO:0007165;;GO:0007411;;GO:0007413;;GO:0097485;;GO:0043547;;GO:0030950;;GO:0021955;;GO:0001843;;GO:0016477;;GO:0030879;;GO:0045724;;GO:0008360;;GO:0045892;;GO:0010976;;GO:0035024;;GO:0031668;;GO:0006351;;GO:0050770;;GO:0000122;;GO:0044319;;GO:0030900;;GO:0043010;;GO:0043116;;GO:0015629;;GO:0005737;;GO:0036064;;GO:0005634;;GO:0016020;;GO:0005856;;GO:0005886;;GO:…	biological_process;;biological_process;;biological_process;;biological_process;;biological_process;;biological_process;;biological_process;;biological_process;;biological_process;;biological_process;;biological_process;;biological_process;;biological_process;;biological_process;;biological_process;;biological_process;;biological_process;;biological_process;;biological_process;;biological_process;…	BP:regulation of small GTPase mediated signal transduction;;BP:regulation of actin cytoskeleton organization;;BP:regulation of actin polymerization or depolymerization;;BP:signal transduction;;BP:axon guidance;;BP:axonal fasciculation;;BP:neuron projection guidance;;BP:positive regulation of GTPase activity;;BP:establishment or maintenance of actin cytoskeleton polarity;;BP:central nervous system…	K05732	ARHGAP35, GRLF1	map04510;;map04810;;map04670;;map04611	Focal adhesion;;Regulation of actin cytoskeleton;;Leukocyte transendothelial migration;;Platelet activation	ENOG410XR4E	S:Function unknown	EAW57451.1	glucocorticoid receptor DNA binding factor 1, isoform CRA_b, partial [Homo sapiens]	sp|Q9NRY4|RHG35_HUMAN;;	Rho GTPase-activating protein 35 OS=Homo sapiens OX=9606 GN=ARHGAP35 PE=1 SV=3;;	PF00620.27;;PF16512.5;;PF00071.22;;PF01846.19	RhoGAP;;RhoGAP-FF1;;Ras;;FF	RhoGAP domain;;p190-A and -B Rho GAPs FF domain;;Ras family;;FF domain
ENSG00000147400	CETN2	centrin 2 [Source:HGNC Symbol;Acc:HGNC:1867]	GO:0006294;;GO:0070911;;GO:0000086;;GO:0051301;;GO:0051028;;GO:0007049;;GO:0097711;;GO:0032465;;GO:0000278;;GO:0006281;;GO:0006289;;GO:0006974;;GO:0007283;;GO:0010389;;GO:0048193;;GO:0000717;;GO:0000715;;GO:0007099;;GO:0015031;;GO:0071942;;GO:0005929;;GO:0005622;;GO:0005737;;GO:0036064;;GO:0045177;;GO:0030008;;GO:0005813;;GO:0005634;;GO:0005635;;GO:0005814;;GO:0005815;;GO:0005654;;GO:0005856;;GO:…	biological_process;;biological_process;;biological_process;;biological_process;;biological_process;;biological_process;;biological_process;;biological_process;;biological_process;;biological_process;;biological_process;;biological_process;;biological_process;;biological_process;;biological_process;;biological_process;;biological_process;;biological_process;;biological_process;;cellular_component;…	BP:nucleotide-excision repair, preincision complex assembly;;BP:global genome nucleotide-excision repair;;BP:G2/M transition of mitotic cell cycle;;BP:cell division;;BP:mRNA transport;;BP:cell cycle;;BP:ciliary basal body docking;;BP:regulation of cytokinesis;;BP:mitotic cell cycle;;BP:DNA repair;;BP:nucleotide-excision repair;;BP:cellular response to DNA damage stimulus;;BP:spermatogenesis;;BP:r…	K10840	CETN2	map03420	Nucleotide excision repair	COG5126	S:Function unknown	NP_001272137.1	centrin-2 [Macaca fascicularis]	sp|P41208|CETN2_HUMAN;;	Centrin-2 OS=Homo sapiens OX=9606 GN=CETN2 PE=1 SV=1;;	PF00036.32;;PF13499.6;;PF13405.6;;PF13833.6;;PF14658.6;;PF13202.6	EF-hand_1;;EF-hand_7;;EF-hand_6;;EF-hand_8;;EF-hand_9;;EF-hand_5	EF hand;;EF-hand domain pair;;EF-hand domain;;EF-hand domain pair;;EF-hand domain;;EF hand
ENSG00000280441	FP236383.3	novel transcript	GO:0006851;;GO:0005509	biological_process;;molecular_function;;	BP:mitochondrial calcium ion transport;;MF:calcium ion binding;;	K06245;K02927	LAMB4;RP-L40e, RPL40	map05165;;map04510;;map05145;;map04512;;map05200;;map05146;;map03010;;map04151;;map05222	Human papillomavirus infection;;Focal adhesion;;Toxoplasmosis;;ECM-receptor interaction;;Pathways in cancer;;Amoebiasis;;Ribosome;;PI3K-Akt signaling pathway;;Small cell lung cancer	ENOG410XV2W;;ENOG4110PW0;;ENOG4110PYX;;ENOG410YY0X;;ENOG410XPVZ;;ENOG410YYHK;;ENOG4110Q56	S:Function unknown;;U:Intracellular trafficking, secretion, and vesicular transport;;S:Function unknown;;S:Function unknown	EHH64557.1	hypothetical protein EGM_17802, partial [Macaca fascicularis]	sp|Q8WTZ3|YS049_HUMAN;;	Zinc finger protein ENSP00000375192 OS=Homo sapiens OX=9606 PE=2 SV=1;;	------	------	------
ENSG00000130600	H19	H19 imprinted maternally expressed transcript [Source:HGNC Symbol;Acc:HGNC:4713]	------	------	------	------	------	------	------	ENOG4111DMZ	S:Function unknown	XP_015290730.1	PREDICTED: LOW QUALITY PROTEIN: uncharacterized PE-PGRS family protein PE_PGRS54 [Macaca fascicularis]	------	------	------	------	------
ENSG00000096696	DSP	desmoplakin [Source:HGNC Symbol;Acc:HGNC:3052]	GO:0018149;;GO:0008544;;GO:0003223;;GO:0150105;;GO:0086073;;GO:0034332;;GO:0098911;;GO:0043588;;GO:0030216;;GO:0098609;;GO:0070268;;GO:0042060;;GO:0002934;;GO:0090136;;GO:0045109;;GO:0031424;;GO:0043312;;GO:0045104;;GO:0086091;;GO:0071896;;GO:0101003;;GO:0014704;;GO:0030057;;GO:0030054;;GO:0005737;;GO:0070062;;GO:0005634;;GO:0016020;;GO:0005856;;GO:0016323;;GO:0005916;;GO:0005882;;GO:0005911;;GO:…	biological_process;;biological_process;;biological_process;;biological_process;;biological_process;;biological_process;;biological_process;;biological_process;;biological_process;;biological_process;;biological_process;;biological_process;;biological_process;;biological_process;;biological_process;;biological_process;;biological_process;;biological_process;;biological_process;;biological_process;…	BP:peptide cross-linking;;BP:epidermis development;;BP:ventricular compact myocardium morphogenesis;;BP:protein localization to cell-cell junction;;BP:bundle of His cell-Purkinje myocyte adhesion involved in cell communication;;BP:adherens junction organization;;BP:regulation of ventricular cardiac muscle cell action potential;;BP:skin development;;BP:keratinocyte differentiation;;BP:cell-cell ad…	K10381	DSP	map05412	Arrhythmogenic right ventricular cardiomyopathy (ARVC)	ENOG4111ACS	Z:Cytoskeleton	NP_004406.2	desmoplakin isoform I [Homo sapiens]	sp|P15924|DESP_HUMAN;;	Desmoplakin OS=Homo sapiens OX=9606 GN=DSP PE=1 SV=3;;	PF00681.20;;PF18373.1;;PF17902.1	Plectin;;Spectrin_like;;SH3_10	Plectin repeat;;Spectrin like domain;;SH3 domain
ENSG00000006704	GTF2IRD1	GTF2I repeat domain containing 1 [Source:HGNC Symbol;Acc:HGNC:4661]	GO:0000122;;GO:0006366;;GO:0014886;;GO:0007275;;GO:0006355;;GO:0005634;;GO:0005654;;GO:0005829;;GO:0001227;;GO:0003700;;GO:0005515;;GO:0003677;;GO:0000978;;GO:0000981	biological_process;;biological_process;;biological_process;;biological_process;;biological_process;;cellular_component;;cellular_component;;cellular_component;;molecular_function;;molecular_function;;molecular_function;;molecular_function;;molecular_function;;molecular_function;;	BP:negative regulation of transcription from RNA polymerase II promoter;;BP:transcription from RNA polymerase II promoter;;BP:transition between slow and fast fiber;;BP:multicellular organism development;;BP:regulation of transcription, DNA-templated;;CC:nucleus;;CC:nucleoplasm;;CC:cytosol;;MF:transcriptional repressor activity, RNA polymerase II transcription regulatory region sequence-specific …	K03121	TFII-I, GTF2I	map03022;;map04022	Basal transcription factors;;cGMP-PKG signaling pathway	ENOG41100H8	K:Transcription	NP_001186136.1	general transcription factor II-I repeat domain-containing protein 1 isoform 3 [Homo sapiens]	sp|Q9UHL9|GT2D1_HUMAN;;	General transcription factor II-I repeat domain-containing protein 1 OS=Homo sapiens OX=9606 GN=GTF2IRD1 PE=1 SV=1;;	PF02946.14	GTF2I	GTF2I-like repeat
ENSG00000156976	EIF4A2	eukaryotic translation initiation factor 4A2 [Source:HGNC Symbol;Acc:HGNC:3284]	GO:1900260;;GO:0006446;;GO:1990830;;GO:0016032;;GO:0002183;;GO:0006413;;GO:0006412;;GO:0048471;;GO:0005829;;GO:0016281;;GO:0016787;;GO:0005515;;GO:0016887;;GO:0000166;;GO:0003724;;GO:0003723;;GO:0003676;;GO:0004386;;GO:0005524;;GO:0003743	biological_process;;biological_process;;biological_process;;biological_process;;biological_process;;biological_process;;biological_process;;cellular_component;;cellular_component;;cellular_component;;molecular_function;;molecular_function;;molecular_function;;molecular_function;;molecular_function;;molecular_function;;molecular_function;;molecular_function;;molecular_function;;molecular_function;;	BP:negative regulation of RNA-directed RNA polymerase activity;;BP:regulation of translational initiation;;BP:cellular response to leukemia inhibitory factor;;BP:viral process;;BP:cytoplasmic translational initiation;;BP:translational initiation;;BP:translation;;CC:perinuclear region of cytoplasm;;CC:cytosol;;CC:eukaryotic translation initiation factor 4F complex;;MF:hydrolase activity;;MF:protei…	K03257	EIF4A	map03013	RNA transport	COG0513	L:Replication, recombination and repair	NP_001334108.1	eukaryotic initiation factor 4A-II isoform d [Mus musculus]	sp|Q4R4Y9|IF4A2_MACFA;;	Eukaryotic initiation factor 4A-II OS=Macaca fascicularis OX=9541 GN=EIF4A2 PE=2 SV=1;;	PF00270.29;;PF00271.31;;PF04851.15;;PF13245.6	DEAD;;Helicase_C;;ResIII;;AAA_19	DEAD/DEAH box helicase;;Helicase conserved C-terminal domain;;Type III restriction enzyme, res subunit;;AAA domain
ENSG00000120008	WDR11	WD repeat domain 11 [Source:HGNC Symbol;Acc:HGNC:13831]	GO:0008589;;GO:0035264;;GO:0060271;;GO:0007507;;GO:0060322;;GO:0006886;;GO:0099041;;GO:0005737;;GO:0005794;;GO:0015630;;GO:0031410;;GO:0005634;;GO:0005802;;GO:0005930;;GO:0005765;;GO:0036064;;GO:0016020;;GO:0005856;;GO:0042995;;GO:0005829;;GO:0005515	biological_process;;biological_process;;biological_process;;biological_process;;biological_process;;biological_process;;biological_process;;cellular_component;;cellular_component;;cellular_component;;cellular_component;;cellular_component;;cellular_component;;cellular_component;;cellular_component;;cellular_component;;cellular_component;;cellular_component;;cellular_component;;cellular_component;…	BP:regulation of smoothened signaling pathway;;BP:multicellular organism growth;;BP:cilium assembly;;BP:heart development;;BP:head development;;BP:intracellular protein transport;;BP:vesicle tethering to Golgi;;CC:cytoplasm;;CC:Golgi apparatus;;CC:microtubule cytoskeleton;;CC:cytoplasmic vesicle;;CC:nucleus;;CC:trans-Golgi network;;CC:axoneme;;CC:lysosomal membrane;;CC:ciliary basal body;;CC:memb…	------	------	------	------	ENOG410XT4R	S:Function unknown	XP_005566649.1	PREDICTED: WD repeat-containing protein 11 [Macaca fascicularis]	sp|Q9BZH6|WDR11_HUMAN;;	WD repeat-containing protein 11 OS=Homo sapiens OX=9606 GN=WDR11 PE=1 SV=1;;	------	------	------
ENSG00000118246	FASTKD2	FAST kinase domains 2 [Source:HGNC Symbol;Acc:HGNC:29160]	GO:0042254;;GO:0044528;;GO:0045333;;GO:0070131;;GO:1902775;;GO:0035770;;GO:0005634;;GO:0005739;;GO:0005654;;GO:0045171;;GO:0042645;;GO:0019843;;GO:0003723;;GO:0004672	biological_process;;biological_process;;biological_process;;biological_process;;biological_process;;cellular_component;;cellular_component;;cellular_component;;cellular_component;;cellular_component;;cellular_component;;molecular_function;;molecular_function;;molecular_function;;	BP:ribosome biogenesis;;BP:regulation of mitochondrial mRNA stability;;BP:cellular respiration;;BP:positive regulation of mitochondrial translation;;BP:mitochondrial large ribosomal subunit assembly;;CC:ribonucleoprotein granule;;CC:nucleus;;CC:mitochondrion;;CC:nucleoplasm;;CC:intercellular bridge;;CC:mitochondrial nucleoid;;MF:rRNA binding;;MF:RNA binding;;MF:protein kinase activity;;	K18190	FASTKD2	------	------	ENOG410ZQHV	T:Signal transduction mechanisms	NP_055744.2	FAST kinase domain-containing protein 2, mitochondrial [Homo sapiens]	sp|Q9NYY8|FAKD2_HUMAN;;	FAST kinase domain-containing protein 2, mitochondrial OS=Homo sapiens OX=9606 GN=FASTKD2 PE=1 SV=1;;	PF06743.15;;PF08373.10;;PF08368.12	FAST_1;;RAP;;FAST_2	FAST kinase-like protein, subdomain 1;;RAP domain;;FAST kinase-like protein, subdomain 2
ENSG00000182253	SYNM	synemin [Source:HGNC Symbol;Acc:HGNC:24466]	GO:0031443;;GO:0045104;;GO:0005737;;GO:0005856;;GO:0045111;;GO:0016020;;GO:0060053;;GO:0005882;;GO:0005912;;GO:0042383;;GO:0043034;;GO:0030054;;GO:0005200;;GO:0019215;;GO:0008307;;GO:0017166;;GO:0005515	biological_process;;biological_process;;cellular_component;;cellular_component;;cellular_component;;cellular_component;;cellular_component;;cellular_component;;cellular_component;;cellular_component;;cellular_component;;cellular_component;;molecular_function;;molecular_function;;molecular_function;;molecular_function;;molecular_function;;	BP:fast-twitch skeletal muscle fiber contraction;;BP:intermediate filament cytoskeleton organization;;CC:cytoplasm;;CC:cytoskeleton;;CC:intermediate filament cytoskeleton;;CC:membrane;;CC:neurofilament cytoskeleton;;CC:intermediate filament;;CC:adherens junction;;CC:sarcolemma;;CC:costamere;;CC:cell junction;;MF:structural constituent of cytoskeleton;;MF:intermediate filament binding;;MF:structur…	K10376	DMN	------	------	ENOG4111GBF	S:Function unknown	NP_663780.2	synemin isoform A [Homo sapiens]	sp|O15061|SYNEM_HUMAN;;	Synemin OS=Homo sapiens OX=9606 GN=SYNM PE=1 SV=2;;	PF00038.21	Filament	Intermediate filament protein
ENSG00000242125	SNHG3	small nucleolar RNA host gene 3 [Source:HGNC Symbol;Acc:HGNC:10118]	GO:0016021	cellular_component;;	CC:integral component of membrane;;	K15322;K01064	TSEN2;WNT9	map05205;;map05165;;map04390;;map05200;;map04550;;map05010;;map05217;;map04916;;map05225;;map05224;;map04934;;map05226;;map04150;;map04310	Proteoglycans in cancer;;Human papillomavirus infection;;Hippo signaling pathway;;Pathways in cancer;;Signaling pathways regulating pluripotency of stem cells;;Alzheimer disease;;Basal cell carcinoma;;Melanogenesis;;Hepatocellular carcinoma;;Breast cancer;;Cushing syndrome;;Gastric cancer;;mTOR signaling pathway;;Wnt signaling pathway	ENOG410YYHK;;ENOG410YZTZ;;ENOG410YY0X;;ENOG410YX46	S:Function unknown;;	XP_005584617.2	PREDICTED: protein Wnt-9b isoform X1 [Macaca fascicularis]	sp|Q96MD7|CI085_HUMAN;;	Uncharacterized protein C9orf85 OS=Homo sapiens OX=9606 GN=C9orf85 PE=1 SV=1;;	------	------	------
ENSG00000134250	NOTCH2	notch receptor 2 [Source:HGNC Symbol;Acc:HGNC:7882]	GO:0035622;;GO:0030326;;GO:0030154;;GO:0072015;;GO:0046579;;GO:0010629;;GO:2000249;;GO:0001889;;GO:0042742;;GO:0035264;;GO:0007411;;GO:0007275;;GO:0043065;;GO:0001701;;GO:0000122;;GO:0030097;;GO:0001709;;GO:0060674;;GO:0070986;;GO:0002437;;GO:0001947;;GO:0006357;;GO:0006367;;GO:0061314;;GO:0008284;;GO:0072014;;GO:0009887;;GO:0043011;;GO:0010838;;GO:2001204;;GO:0050793;;GO:0006915;;GO:0045967;;GO:…	biological_process;;biological_process;;biological_process;;biological_process;;biological_process;;biological_process;;biological_process;;biological_process;;biological_process;;biological_process;;biological_process;;biological_process;;biological_process;;biological_process;;biological_process;;biological_process;;biological_process;;biological_process;;biological_process;;biological_process;…	BP:intrahepatic bile duct development;;BP:embryonic limb morphogenesis;;BP:cell differentiation;;BP:glomerular visceral epithelial cell development;;BP:positive regulation of Ras protein signal transduction;;BP:negative regulation of gene expression;;BP:regulation of actin cytoskeleton reorganization;;BP:liver development;;BP:defense response to bacterium;;BP:multicellular organism growth;;BP:axo…	K20994	NOTCH2	map05206;;map05165;;map05200;;map04919;;map04658;;map04330;;map05224;;map01522	MicroRNAs in cancer;;Human papillomavirus infection;;Pathways in cancer;;Thyroid hormone signaling pathway;;Th1 and Th2 cell differentiation;;Notch signaling pathway;;Breast cancer;;Endocrine resistance	COG0666	O:Posttranslational modification, protein turnover, chaperones	XP_005542196.2	PREDICTED: neurogenic locus notch homolog protein 2 isoform X1 [Macaca fascicularis]	sp|Q04721|NOTC2_HUMAN;;	Neurogenic locus notch homolog protein 2 OS=Homo sapiens OX=9606 GN=NOTCH2 PE=1 SV=3;;	PF00008.27;;PF12661.7;;PF07645.15;;PF11936.8;;PF06816.13;;PF00066.17;;PF07974.13;;PF12796.7;;PF00023.30;;PF13857.6;;PF07684.12;;PF13637.6	EGF;;hEGF;;EGF_CA;;DUF3454;;NOD;;Notch;;EGF_2;;Ank_2;;Ank;;Ank_5;;NODP;;Ank_4	EGF-like domain;;Human growth factor-like EGF;;Calcium-binding EGF domain;;Domain of unknown function;;NOTCH protein;;LNR domain;;EGF-like domain;;Ankyrin repeats;;Ankyrin repeat;;Ankyrin repeats;;NOTCH protein;;Ankyrin repeats
ENSG00000177410	ZFAS1	ZNFX1 antisense RNA 1 [Source:HGNC Symbol;Acc:HGNC:33101]	GO:0016021	cellular_component;;	CC:integral component of membrane;;	------	------	------	------	ENOG410YZTZ;;ENOG410YY0X;;COG5048	S:Function unknown;;	NP_001310237.1	zinc finger protein 454 isoform 2 [Homo sapiens]	sp|Q8WTZ3|YS049_HUMAN;;	Zinc finger protein ENSP00000375192 OS=Homo sapiens OX=9606 PE=2 SV=1;;	------	------	------
ENSG00000171055	FEZ2	fasciculation and elongation protein zeta 2 [Source:HGNC Symbol;Acc:HGNC:3660]	GO:0007399;;GO:1902902;;GO:0007165;;GO:0007411;;GO:0005737;;GO:0030424;;GO:0005515	biological_process;;biological_process;;biological_process;;biological_process;;cellular_component;;cellular_component;;molecular_function;;	BP:nervous system development;;BP:negative regulation of autophagosome assembly;;BP:signal transduction;;BP:axon guidance;;CC:cytoplasm;;CC:axon;;MF:protein binding;;	------	------	------	------	ENOG410Z11E	S:Function unknown	NP_001036013.1	fasciculation and elongation protein zeta-2 isoform 2 [Homo sapiens]	sp|Q9UHY8|FEZ2_HUMAN;;	Fasciculation and elongation protein zeta-2 OS=Homo sapiens OX=9606 GN=FEZ2 PE=1 SV=2;;	PF07763.13	FEZ	FEZ-like protein
ENSG00000035403	VCL	vinculin [Source:HGNC Symbol;Acc:HGNC:12665]	GO:0048675;;GO:0035633;;GO:0030336;;GO:0034333;;GO:0030032;;GO:0007160;;GO:0051893;;GO:0002009;;GO:0002576;;GO:0034394;;GO:1904702;;GO:0030334;;GO:0006936;;GO:0007155;;GO:0090136;;GO:0043312;;GO:0070527;;GO:1903140;;GO:0043297;;GO:0045121;;GO:0015629;;GO:0034774;;GO:0005903;;GO:0005925;;GO:0030054;;GO:0030055;;GO:0005737;;GO:0002102;;GO:0070062;;GO:0016020;;GO:0090636;;GO:0035580;;GO:1990357;;GO:…	biological_process;;biological_process;;biological_process;;biological_process;;biological_process;;biological_process;;biological_process;;biological_process;;biological_process;;biological_process;;biological_process;;biological_process;;biological_process;;biological_process;;biological_process;;biological_process;;biological_process;;biological_process;;biological_process;;cellular_component;…	BP:axon extension;;BP:maintenance of permeability of blood-brain barrier;;BP:negative regulation of cell migration;;BP:adherens junction assembly;;BP:lamellipodium assembly;;BP:cell-matrix adhesion;;BP:regulation of focal adhesion assembly;;BP:morphogenesis of an epithelium;;BP:platelet degranulation;;BP:protein localization to cell surface;;BP:regulation of protein localization to cell-cell adhe…	K05700	VCL	map04510;;map04810;;map05146;;map05131;;map04670;;map05100;;map04520	Focal adhesion;;Regulation of actin cytoskeleton;;Amoebiasis;;Shigellosis;;Leukocyte transendothelial migration;;Bacterial invasion of epithelial cells;;Adherens junction	ENOG410XSRU	S:Function unknown	XP_002718451.2	PREDICTED: vinculin isoform X1 [Oryctolagus cuniculus]	sp|P18206|VINC_HUMAN;;	Vinculin OS=Homo sapiens OX=9606 GN=VCL PE=1 SV=4;;	PF01044.19	Vinculin	Vinculin family
ENSG00000152455	SUV39H2	suppressor of variegation 3-9 homolog 2 [Source:HGNC Symbol;Acc:HGNC:17287]	GO:0030154;;GO:0007049;;GO:0000122;;GO:0006325;;GO:0036123;;GO:0048511;;GO:0034968;;GO:0071456;;GO:0032259;;GO:0042754;;GO:0006338;;GO:0006333;;GO:0036124;;GO:0045892;;GO:0000785;;GO:0005634;;GO:0005654;;GO:0005694;;GO:0000775;;GO:0018024;;GO:0008270;;GO:0008168;;GO:0016740;;GO:0046872;;GO:1904047;;GO:0000976;;GO:0046974;;GO:0005515	biological_process;;biological_process;;biological_process;;biological_process;;biological_process;;biological_process;;biological_process;;biological_process;;biological_process;;biological_process;;biological_process;;biological_process;;biological_process;;biological_process;;cellular_component;;cellular_component;;cellular_component;;cellular_component;;cellular_component;;molecular_function;…	BP:cell differentiation;;BP:cell cycle;;BP:negative regulation of transcription from RNA polymerase II promoter;;BP:chromatin organization;;BP:histone H3-K9 dimethylation;;BP:rhythmic process;;BP:histone lysine methylation;;BP:cellular response to hypoxia;;BP:methylation;;BP:negative regulation of circadian rhythm;;BP:chromatin remodeling;;BP:chromatin assembly or disassembly;;BP:histone H3-K9 tr…	K11419	SUV39H, CLR4	map00310	Lysine degradation	COG2940	S:Function unknown	NP_001306534.1	histone-lysine N-methyltransferase SUV39H2 [Macaca fascicularis]	sp|Q9H5I1|SUV92_HUMAN;;	Histone-lysine N-methyltransferase SUV39H2 OS=Homo sapiens OX=9606 GN=SUV39H2 PE=1 SV=2;;	PF00856.28;;PF05033.16;;PF00385.24	SET;;Pre-SET;;Chromo	SET domain;;Pre-SET motif;;Chromo
ENSG00000167644	C19orf33	chromosome 19 open reading frame 33 [Source:HGNC Symbol;Acc:HGNC:16668]	GO:0008150;;GO:0005730;;GO:0005634;;GO:0005654;;GO:0005886;;GO:0005829	biological_process;;cellular_component;;cellular_component;;cellular_component;;cellular_component;;cellular_component;;	BP:biological_process;;CC:nucleolus;;CC:nucleus;;CC:nucleoplasm;;CC:plasma membrane;;CC:cytosol;;	------	------	------	------	ENOG4110RUH	S:Function unknown	BAC41238.1	hypothetical protein, partial [Macaca fascicularis]	sp|Q9GZP8|IMUP_HUMAN;;	Immortalization up-regulated protein OS=Homo sapiens OX=9606 GN=IMUP PE=1 SV=1;;	PF15761.5	IMUP	Immortalisation up-regulated protein
ENSG00000140416	TPM1	tropomyosin 1 [Source:HGNC Symbol;Acc:HGNC:12010]	GO:0005856;;GO:0005829;;GO:0015629;;GO:0003779	cellular_component;;cellular_component;;cellular_component;;molecular_function;;	CC:cytoskeleton;;CC:cytosol;;CC:actin cytoskeleton;;MF:actin binding;;	K10373	TPM1	map05206;;map04260;;map04261;;map05414;;map05410	MicroRNAs in cancer;;Cardiac muscle contraction;;Adrenergic signaling in cardiomyocytes;;Dilated cardiomyopathy (DCM);;Hypertrophic cardiomyopathy (HCM)	------	------	BAE90799.1	unnamed protein product [Macaca fascicularis]	------	------	PF00261.20;;PF12718.7;;PF06009.12;;PF12329.8	Tropomyosin;;Tropomyosin_1;;Laminin_II;;TMF_DNA_bd	Tropomyosin;;Tropomyosin like;;Laminin Domain II;;TATA element modulatory factor 1 DNA binding
ENSG00000072110	ACTN1	actinin alpha 1 [Source:HGNC Symbol;Acc:HGNC:163]	GO:0030220;;GO:0030036;;GO:0051639;;GO:0007041;;GO:0048041;;GO:0042981;;GO:0036344;;GO:0002576;;GO:0048741;;GO:1903508;;GO:0051017;;GO:0045214;;GO:0051764;;GO:0007030;;GO:0007015;;GO:0051271;;GO:0099173;;GO:0030027;;GO:0005903;;GO:0042383;;GO:0005925;;GO:0005923;;GO:0030054;;GO:0005737;;GO:0001725;;GO:0001726;;GO:0005615;;GO:0031093;;GO:0016020;;GO:0097433;;GO:0030486;;GO:0030018;;GO:0005576;;GO:…	biological_process;;biological_process;;biological_process;;biological_process;;biological_process;;biological_process;;biological_process;;biological_process;;biological_process;;biological_process;;biological_process;;biological_process;;biological_process;;biological_process;;biological_process;;biological_process;;biological_process;;cellular_component;;cellular_component;;cellular_component;…	BP:platelet formation;;BP:actin cytoskeleton organization;;BP:actin filament network formation;;BP:lysosomal transport;;BP:focal adhesion assembly;;BP:regulation of apoptotic process;;BP:platelet morphogenesis;;BP:platelet degranulation;;BP:skeletal muscle fiber development;;BP:positive regulation of nucleic acid-templated transcription;;BP:actin filament bundle assembly;;BP:sarcomere organizatio…	K05699	ACTN1_4	map04510;;map04810;;map05146;;map05322;;map04520;;map05131;;map04670;;map04530;;map05203	Focal adhesion;;Regulation of actin cytoskeleton;;Amoebiasis;;Systemic lupus erythematosus;;Adherens junction;;Shigellosis;;Leukocyte transendothelial migration;;Tight junction;;Viral carcinogenesis	COG5069	Z:Cytoskeleton	ACJ24535.1	actinin alpha 1 isoform 3 [Homo sapiens]	sp|P12814|ACTN1_HUMAN;;	Alpha-actinin-1 OS=Homo sapiens OX=9606 GN=ACTN1 PE=1 SV=2;;	PF00435.21;;PF00307.31;;PF08726.10;;PF00036.32;;PF11971.8;;PF13499.6;;PF13833.6;;PF13405.6	Spectrin;;CH;;EFhand_Ca_insen;;EF-hand_1;;CAMSAP_CH;;EF-hand_7;;EF-hand_8;;EF-hand_6	Spectrin repeat;;Calponin homology;;Ca2+ insensitive EF hand;;EF hand;;CAMSAP CH domain;;EF-hand domain pair;;EF-hand domain pair;;EF-hand domain
ENSG00000198931	APRT	adenine phosphoribosyltransferase [Source:HGNC Symbol;Acc:HGNC:626]	GO:0007595;;GO:0032869;;GO:0046083;;GO:0044209;;GO:0043101;;GO:0007625;;GO:0009116;;GO:0043312;;GO:0006166;;GO:0006168;;GO:0005737;;GO:0005654;;GO:0034774;;GO:0070062;;GO:0005829;;GO:0005576;;GO:0016740;;GO:0005515;;GO:0016208;;GO:0003999;;GO:0002055;;GO:0016757	biological_process;;biological_process;;biological_process;;biological_process;;biological_process;;biological_process;;biological_process;;biological_process;;biological_process;;biological_process;;cellular_component;;cellular_component;;cellular_component;;cellular_component;;cellular_component;;cellular_component;;molecular_function;;molecular_function;;molecular_function;;molecular_function;…	BP:lactation;;BP:cellular response to insulin stimulus;;BP:adenine metabolic process;;BP:AMP salvage;;BP:purine-containing compound salvage;;BP:grooming behavior;;BP:nucleoside metabolic process;;BP:neutrophil degranulation;;BP:purine ribonucleoside salvage;;BP:adenine salvage;;CC:cytoplasm;;CC:nucleoplasm;;CC:secretory granule lumen;;CC:extracellular exosome;;CC:cytosol;;CC:extracellular region;…	K00759	APRT, apt	map00230	Purine metabolism	COG0503	F:Nucleotide transport and metabolism	XP_005592840.1	PREDICTED: adenine phosphoribosyltransferase isoform X1 [Macaca fascicularis]	sp|P07741|APT_HUMAN;;	Adenine phosphoribosyltransferase OS=Homo sapiens OX=9606 GN=APRT PE=1 SV=2;;	PF00156.27	Pribosyltran	Phosphoribosyl transferase domain
ENSG00000278996	FP671120.4	novel transcript	GO:0006851;;GO:0005509	biological_process;;molecular_function;;	BP:mitochondrial calcium ion transport;;MF:calcium ion binding;;	K06245;K02927	LAMB4;RP-L40e, RPL40	map05165;;map04510;;map05145;;map04512;;map05200;;map05146;;map03010;;map04151;;map05222	Human papillomavirus infection;;Focal adhesion;;Toxoplasmosis;;ECM-receptor interaction;;Pathways in cancer;;Amoebiasis;;Ribosome;;PI3K-Akt signaling pathway;;Small cell lung cancer	ENOG410XV2W;;ENOG4110PW0;;ENOG4110PYX;;ENOG410YY0X;;ENOG410XPVZ;;ENOG410YYHK;;ENOG4110Q56	S:Function unknown;;U:Intracellular trafficking, secretion, and vesicular transport;;S:Function unknown;;S:Function unknown	EHH64557.1	hypothetical protein EGM_17802, partial [Macaca fascicularis]	sp|Q8WTZ3|YS049_HUMAN;;	Zinc finger protein ENSP00000375192 OS=Homo sapiens OX=9606 PE=2 SV=1;;	------	------	------
ENSG00000204628	RACK1	receptor for activated C kinase 1 [Source:HGNC Symbol;Acc:HGNC:4399]	GO:0032436;;GO:0030308;;GO:0033137;;GO:0030335;;GO:0010629;;GO:0051898;;GO:0007049;;GO:0051343;;GO:0050765;;GO:0043547;;GO:0016567;;GO:0071333;;GO:2001244;;GO:1903208;;GO:0006919;;GO:0042998;;GO:0032464;;GO:0072344;;GO:0071363;;GO:0051726;;GO:0051901;;GO:0001934;;GO:0022627;;GO:1990630;;GO:0001891;;GO:0005634;;GO:0005739;;GO:0005654;;GO:0048471;;GO:0005737;;GO:0030425;;GO:0043231;;GO:0005829;;GO:…	biological_process;;biological_process;;biological_process;;biological_process;;biological_process;;biological_process;;biological_process;;biological_process;;biological_process;;biological_process;;biological_process;;biological_process;;biological_process;;biological_process;;biological_process;;biological_process;;biological_process;;biological_process;;biological_process;;biological_process;…	BP:positive regulation of proteasomal ubiquitin-dependent protein catabolic process;;BP:negative regulation of cell growth;;BP:negative regulation of peptidyl-serine phosphorylation;;BP:positive regulation of cell migration;;BP:negative regulation of gene expression;;BP:negative regulation of protein kinase B signaling;;BP:cell cycle;;BP:positive regulation of cyclic-nucleotide phosphodiesterase …	K14753	RACK1	map05162	Measles	ENOG410XQGZ	S:Function unknown	EAW53698.1	guanine nucleotide binding protein (G protein), beta polypeptide 2-like 1, isoform CRA_g [Homo sapiens]	sp|Q4R7Y4|GBLP_MACFA;;	Guanine nucleotide-binding protein subunit beta-2-like 1 OS=Macaca fascicularis OX=9541 GN=GNB2L1 PE=2 SV=3;;	PF00400.32;;PF08662.11	WD40;;eIF2A	WD domain, G-beta repeat;;Eukaryotic translation initiation factor eIF2A
ENSG00000169710	FASN	fatty acid synthase [Source:HGNC Symbol;Acc:HGNC:3594]	GO:0006633;;GO:0006631;;GO:0030224;;GO:0031325;;GO:0030223;;GO:0090557;;GO:0001649;;GO:0008611;;GO:0045540;;GO:0030879;;GO:0006629;;GO:0071353;;GO:0009058;;GO:0046949;;GO:0008152;;GO:0055114;;GO:0006084;;GO:0016020;;GO:0042587;;GO:0005737;;GO:0070062;;GO:0005794;;GO:0005886;;GO:0042470;;GO:0005829;;GO:0047451;;GO:0016787;;GO:0008144;;GO:0031177;;GO:0042803;;GO:0016491;;GO:0016295;;GO:0016829;;GO:…	biological_process;;biological_process;;biological_process;;biological_process;;biological_process;;biological_process;;biological_process;;biological_process;;biological_process;;biological_process;;biological_process;;biological_process;;biological_process;;biological_process;;biological_process;;biological_process;;biological_process;;cellular_component;;cellular_component;;cellular_component;…	BP:fatty acid biosynthetic process;;BP:fatty acid metabolic process;;BP:monocyte differentiation;;BP:positive regulation of cellular metabolic process;;BP:neutrophil differentiation;;BP:establishment of endothelial intestinal barrier;;BP:osteoblast differentiation;;BP:ether lipid biosynthetic process;;BP:regulation of cholesterol biosynthetic process;;BP:mammary gland development;;BP:lipid metabo…	K00665	FASN	map00061;;map04910;;map04152	Fatty acid biosynthesis;;Insulin signaling pathway;;AMPK signaling pathway	COG3321	J:Translation, ribosomal structure and biogenesis	NP_004095.4	fatty acid synthase [Homo sapiens]	sp|P49327|FAS_HUMAN;;	Fatty acid synthase OS=Homo sapiens OX=9606 GN=FASN PE=1 SV=3;;	PF00698.21;;PF00109.26;;PF00975.20;;PF08659.10;;PF02801.22;;PF16197.5;;PF14765.6;;PF00107.26;;PF13602.6;;PF00550.25;;PF08242.12;;PF13847.6;;PF00106.25;;PF00108.23;;PF08241.12;;PF13649.6;;PF13489.6	Acyl_transf_1;;ketoacyl-synt;;Thioesterase;;KR;;Ketoacyl-synt_C;;KAsynt_C_assoc;;PS-DH;;ADH_zinc_N;;ADH_zinc_N_2;;PP-binding;;Methyltransf_12;;Methyltransf_31;;adh_short;;Thiolase_N;;Methyltransf_11;;Methyltransf_25;;Methyltransf_23	Acyl transferase domain;;Beta-ketoacyl synthase, N-terminal domain;;Thioesterase domain;;KR domain;;Beta-ketoacyl synthase, C-terminal domain;;Ketoacyl-synthetase C-terminal extension;;Polyketide synthase dehydratase;;Zinc-binding dehydrogenase;;Zinc-binding dehydrogenase;;Phosphopantetheine attachment site;;Methyltransferase domain;;Methyltransferase domain;;short chain dehydrogenase;;Thiolase, …
ENSG00000258017	AC011603.3	novel transcript, antisense to TUBA1B	------	------	------	K15322	TSEN2	------	------	ENOG410YZTZ;;ENOG410YYVQ;;ENOG4110Q7A;;ENOG4110PU0	S:Function unknown;;	EHH63249.1	hypothetical protein EGM_16173, partial [Macaca fascicularis]	sp|Q8N7I0|GVQW1_HUMAN;;	Protein GVQW1 OS=Homo sapiens OX=9606 GN=GVQW1 PE=2 SV=1;;	------	------	------
ENSG00000170558	CDH2	cadherin 2 [Source:HGNC Symbol;Acc:HGNC:1759]	GO:0021537;;GO:0097118;;GO:0050770;;GO:0034332;;GO:0016339;;GO:0010001;;GO:0051146;;GO:0051149;;GO:0021987;;GO:0007416;;GO:0044267;;GO:0072659;;GO:0000902;;GO:0009966;;GO:0060019;;GO:0048514;;GO:0060563;;GO:0016477;;GO:0043687;;GO:0090090;;GO:0007155;;GO:0044331;;GO:0007157;;GO:0007156;;GO:0098742;;GO:0048872;;GO:0097150;;GO:0043410;;GO:0007420;;GO:0048854;;GO:1902897;;GO:0051966;;GO:0007043;;GO:…	biological_process;;biological_process;;biological_process;;biological_process;;biological_process;;biological_process;;biological_process;;biological_process;;biological_process;;biological_process;;biological_process;;biological_process;;biological_process;;biological_process;;biological_process;;biological_process;;biological_process;;biological_process;;biological_process;;biological_process;…	BP:telencephalon development;;BP:neuroligin clustering involved in postsynaptic membrane assembly;;BP:regulation of axonogenesis;;BP:adherens junction organization;;BP:calcium-dependent cell-cell adhesion via plasma membrane cell adhesion molecules;;BP:glial cell differentiation;;BP:striated muscle cell differentiation;;BP:positive regulation of muscle cell differentiation;;BP:cerebral cortex dev…	K06736	CDH2, CDHN, CD325	map04514;;map05412	Cell adhesion molecules (CAMs);;Arrhythmogenic right ventricular cardiomyopathy (ARVC)	ENOG410XQHI	U:Intracellular trafficking, secretion, and vesicular transport	NP_001783.2	cadherin-2 isoform 1 preproprotein [Homo sapiens]	sp|P19022|CADH2_HUMAN;;	Cadherin-2 OS=Homo sapiens OX=9606 GN=CDH2 PE=1 SV=4;;	PF00028.17;;PF01049.17;;PF08758.11;;PF16184.5	Cadherin;;Cadherin_C;;Cadherin_pro;;Cadherin_3	Cadherin domain;;Cadherin cytoplasmic region;;Cadherin prodomain like;;Cadherin-like
