# Supplementary material for: Dual inhibition of FAS and HAS2/3 by 4-MU in Realgar-Coptis chinensis unveils a metabolic checkpoint for liver cancer therapy
Source: Nat Prod Bioprospect. 2025 Aug 21;15(1):56. doi: 10.1007/s13659-025-00540-9 (PMC12370617; doi:10.1007/s13659-025-00540-9)
Supplement: Supplementary file 2 — Supplementary Material 2. [file 13659_2025_540_MOESM2_ESM.xlsx]

## Sheet: Venn analysis
Active ingredient target	Lipid metabolism targets	intersection target
DRD1	APOE	ADRB2
DRD2	ACADM	ADRB3
F3	CETP	ABCB1
HTR7	LDLR	DHCR7
CHRM4	LIPC	PIK3CB
HTR1A	ABCG5	PIK3CA
ADRA1D	ABCG8	CYP19A1
DRD4	FADS1	PTGS2
SIGMAR1	PPARA	GCK
DRD3	APOB	ESR1
ADRA1A	INS	RPS6KB1
ADRA1B	OPA3	PIK3R1
SLC6A3	PPARG	NR1H2
DRD5	LPL	APOA2
HTR2A	APOA1	AR
HCRTR1	SREBF1	ALB
ADRB2	ABCA1	CFD
ADRB3	FASN	SHBG
HTR2C	ANGPTL3	MAPK14
ADRB1	PCSK9	NOS3
ABCB1	CPT1A	PRKACA
TBXA2R	CPT2	HSD11B1
ACHE	LIPE	GSK3B
MAOA	FLAD1	DPP4
HTR2B	PPARD	PTPN1
MTNR1B	NR1H2	F2
BCHE	ADIPOQ	SEC14L2
DHCR7	LEP	IGF1
ADRA2C	MT-TP	ESRRA
KCNN3	CHKB-CPT1B	NR1H3
CDC7	MTTP	FABP4
CHRNB4	HMGCR	PPARA
CHRNA3	LINC01672	NR1H4
PIK3CD	PNPLA2	REN
PIK3CB	NR1H4	RARA
PIK3CA	ABHD5	PDE5A
GRIA1	ACADVL	PPARG
CHRNA4	APOA5	FABP3
HCRTR2	ACACA	VDR
KCNN1	APOC3	ACADM
KCNN2	TNF	NR1I2
CDK2	SREBF2	RXRA
MAOB	MIR33B	CYP2C9
PPP1CA	ABCG1	HMGCR
CDK4	SIRT1	RBP4
CTSL	HADHA	RXRB
MTNR1A	MIR7-3HG	RORA
CYP19A1	ANGPTL4	G6PD
ADRA2B	SMAD5-AS1	PPARD
CYP11B1	LCAT	INSR
CYP11B2	PLIN1	HADH
SLC1A3	PON1	AKT1
BTK	ALDH3A2	ERN1
SCN9A	SCD	CNR1
MKNK1	SCARB1	MB
ADRA2A	CYP7A1	FADS1
CDK5R1	CYP3A4	CYP1A2
CCNB3	CD36	PON1
PTGS2	PPARGC1A	PIK3CG
TGFBR1	IGF1	CBS
MAPKAPK2	APOA2	SELE
SYK	MIR33A	PLA2G10
CDK9	MTOR	MTOR
HTR6	IL6	CES1
ADORA1	LIPA	APP
GCK	GHRL	CPT1A
KCNH2	LDLRAP1	ALOX5
ESR1	INSR	MAPK3
OPRM1	FABP4	MAPK1
PARP1	NSDHL	FASN
MAPK8	NPC1L1	NAMPT
ABCC1	LEPR	AZGP1
PDE10A	SLC2A4	ACE
PARP2	TAFAZZIN	NR1I3
SLC18A2	SOD2-OT1	GRB2
NR3C2	H19	SNCA
QTRT1	RETN	AKT2
ABL1	NR1H3	SCD
CTSK	IRS1	CCNC
HTR1B	LPA	CDK8
TBXAS1	LIPG	LIPA
TYMS	SMPD1	CREBBP
NTRK1	ADIPOR2	VCAM1
GRM5	MIR122	EP300
GRM1	HNF4A	TNF
RPS6KB1	ACE	RHOA
AURKA	AKT1	GM2A
NEK1	GCG	ACAT1
GSTP1	PLTP	PSAP
GSTM2	ACADS	FABP5
GRK3	CRP	CYP1A1
TDP2	TMX2-CTNND1	FTO
AURKB	MLXIPL	HNF4A
MET	SERPINE1	SIRT1
GRK2	FGF21	CRAT
GRK5	FABP2	ALOX12
CSF1R	LPIN1	AHR
CHRNA2	SCAP	IL6
CHRNB2	SOAT1	IL10
PIK3R1	AGT	ACTB
CCNA1	ACADL	H19
CDK5	SLC25A20
CDK1	COG2
CCNA2	UCP1
CCNB1	CBS
CCNB2	SHBG
NR1H2	PLIN2
TTR	C3
CA2	LMNA
AKR1C2	PNPLA3
PPIA	NR1D2
APOA2	ALB
STS	CH25H
BMP2	HADHB
AR	APOC2
ALB	TCF7L2
PIM1	APOA4
CASP3	MIR21
CFD	SELE
ESRRG	ADRB3
PAH	TLR4
SRC	SOAT2
SHBG	PNLIP
MAPK14	PHYH
GSR	SLC17A5
Esr2	LPXN
NOS3	PLA2G7
CHEK1	VCAM1
KIF11	PRKAA2
PGR	SCP2
EGFR	MIR155
PRKACA	GGT1
ADAM17	ADRB2
ANXA5	CERNA3
HSD11B1	NOS3
HSPA8	CCL2
ADH1C	GPT
CASP7	RBP4
GC	MIR181A1
SORD	MIR29A
GSK3B	REN
PPP5C	NR1I3
DUSP6	DGAT1
SULT2A1	POMC
DPP4	G6PC1
BACE1	BDNF-AS
HSD17B1	MIR144
KDR	MIR130B
PTPN11	DPP4
MMP12	IL1B
HSP90AA1	CNR1
PTPN1	GPD1
ADH5	PTPN1
TTPA	HSD11B1
PDE4D	TGFB1
EPHX2	PEX7
FGFR2	MIR126
PDPK1	MIR221
AKR1C1	PEX2
LTA4H	PEX10
CTNNA1	MIR148A
F10	GBA1
EPHB4	IL10
MAPK10	SAR1B
PDE3B	NR1D1
MTAP	SNORD15A
MMP8	MIR125A
F2	ASAH1
SEC14L2	PEX12
PGF	PRKAB1
AKR1C3	DHCR7
ITK	FABP1
MMP3	USF1
NQO2	ICAM1
LCK	PEX14
MMP13	ACBD4
IGF1	G6PD
ADK	ACOX1
JAK3	SI
ESRRA	ACOT8
REG1A	SCARB2
DHODH	LACTB
FKBP1A	KRT14
PDE4B	EDF1
HDAC8	PGR-AS1
PDK2	ETFDH
NR1H3	TP53
FABP4	LINC-ROR
SULT1E1	MIR223
SERPINA1	SFTA3
PPARA	ANGPTL8
NR1H4	PLA2G4A
IGF1R	EDN1
REN	FOXC2
ACP3	MIR17
ELANE	CROT
ERBB4	AMACR
AKR1B1	ABCB1
RARA	MIR142
MTHFD1	MIR30A
THRB	NR1I2
BHMT	GAREM2
FABP6	CYP4V2
NMNAT1	MIR483
FGFR1	ATAD3A
PDE5A	EBP
XIAP	CYP21A2
TRAPPC3	EMSLR
PRKCQ	NPC1
ZAP70	AHR
SOD2	GLP1R
BST1	ACTB
PLA2G2A	MIR140
PPARG	SLC5A2
PAPSS1	HSD17B4
CCL5	MIR191
FABP7	ACSL1
S100A9	ADIPOR1
FABP3	ACLY
CTSF	RXRA
VDR	HILPDA
ALAD	ZNF202
THRA	TNFRSF11B
ACADM	PLA2G6
TEK	ABCD3
NR1I2	ABCD1
IL2	CAV2
MMP2	CAT
SDS	HULC
RXRA	UCP2
HCK	ABCA4
CYP2C9	ACAT2
SULT2B1	VDR
RARG	MGAM
NR3C1	CYP2E1
HNMT	HACL1
TGM3	ARNT
DTYMK	NCOR1
FDPS	PEX11B
HMGCR	UCP3
GMPR2	ALOX5
FECH	HDAC3
RBP4	CYP1A2
JAK2	PTGS2
HNF4G	PEX19
GSTA1	PEX13
CTSS	ACOT4
DPEP1	ANO10
BCAT2	PLIN3
CMA1	XPR1
ABO	CYP2C9
AMD1	SLC27A2
BIRC7	CYP4A11
CRABP2	CPT1B
MMP9	GM2A
LCN2	SLC27A1
PPP1CC	ESR1
MME	ACAA1
MAP2K1	APP
NMNAT3	MB
CD209	MIR23A
GPI	MIR28
CTSB	MIR423
HINT1	ATHS
DHFR	SNCA
DCK	DVL2
GSTA3	RORA
TGFB2	DBI
KAT2B	PEX3
RARB	ACBD5
APRT	DOCK7
OTC	LOC129930561
LYZ	SPTLC1
RAF1	GPS2
PTK2	SIRT6
HPRT1	CES1
STAT1	SCARNA5
RXRB	PEX26
EIF4E	GATAD1
BCL2L1	LOC106560211
F11	TRIB1
CASP1	PDE5A
GSTM1	RETNLB
DUT	MIR342
NT5M	MIR199A1
RORA	ABCD2
ADAM33	TRC-GCA24-1
KIT	EP300
HRAS	GNPAT
TPSB2	GAS5
AMY2A	MLYCD
TRDMT1	LOC130060113
GMPR	FGFR4
G6PD	PLA2G10
FOLH1	PEX5
RNASE2	SPTLC2
PPARD	DLG4
DCPS	FDFT1
FKBP1B	FAS
FGG	XIST
GLO1	MIR146B
RFK	CYP27A1
TAP1	FABP12
PNMT	PEX6
INSR	PEX16
DOT1L	EHHADH
APAF1	ENHO
HADH	NR5A2
Pfkfb1	SP1
AK1	MTHFR
CRYZ	APOC1
OAT	SELENOI
FKBP3	PIK3CA
Arl5b	PEX1
ATIC	PNPLA1
PROCR	PLIN5
RAC1	NAMPT
DAPK1	PDHA1
SULT1A1	ECI2
RAP2A	SLC22A5
RND3	BGLAP
AKT1	GH1
SPR	ACACB
GART	LPIN2
CA12	MEG3
CA9	ACOX3
HSD17B3	HIF1A
ALDH2	ETFA
ERN1	APOC4-APOC2
CA7	APOH
CA1	NPPA
CA14	PRL
DAO	LINC02605
CA3	PLA2G3
FYN	TRA-TGC7-1
GRK6	HEXA
GPR35	TRIB3
PDGFRB	ASIP
FLT4	ETFB
MAP3K8	OSBP
HSPA1A	FTO
NUAK1	GSK3B
SQLE	RSAD2
FGR	NCOA1
LYN	FABP5
CA5A	CLOCK
ALK	HSD17B10
AXL	KAT5
CNR1	C9orf72
CNR2	APOD
MIF	APOC4
MB	IRS2
XDH	PNPLA8
BRAF	HADH
FADS1	BSCL2
PNP	SLC27A3
ALDH5A1	LOC126861244
ABAT	PPM1K
COMT	YTHDF2
ERBB2	MIR758
SRD5A1	CFHR4
VEGFA	MOGAT2
EGLN1	ABCB11
HDAC6	BMAL1
HDAC2	ABCB4
CCND1	MGLL
CYP1A2	SPAST
DCTPP1	CRAT
NQO1	LIPF
KCNMA1	ACADSB
HDAC4	GCK
PLEC	NPC2
CSNK1A1	MSBP1
CSNK1D	CREBBP
PON1	ECHDC1
PSMB5	ABHD11
IDO1	SLC16A11
TDO2	PLA2G5
CSNK2A1	LRP1
PLK4	LPCAT1
ALPG	ABCA2
PLAA	ACOX2
NAT1	LOC106627981
CYP1B1	OLR1
FEN1	PPARGC1B
PRKCI	CYP46A1
PRKCZ	INSIG1
ALPL	AGK
CES2	CAV1
PIK3CG	LINCADL
CLK1	DELEC1
DYRK1B	HMGCS1
HDAC5	ATG14
CFB	TXNIP
AMY1A	FADS2
AMY1B	HAO2
AMY1C	DLEU2
UCK2	CHKA
PCK1	TOMM40
TPI1	ELOVL4
ARG1	AKT2
CD1A	PIK3CB
SETD7	DHCR24
GSTT2B	RNF213
IMPDH1	CYP19A1
TPH1	MSMO1
F7	SNHG16
TK1	ACAT1
IMPDH2	RUBCNL
CBS	P4HB
CDC42	ACAD9
SELE	AR
RAB5A	FBXW7
PLA2G10	ACOT2
F2R	DGAT2
DYRK1A	BCKDK
MCL1	THRSP
ATP4B	NFE2L2
RET	ABCC3
PDGFRA	ASAH2
CLK4	CARM1
CLK2	NR0B2
CLK3	MITF
ROCK1	LSS
ALOX5AP	AGPAT1
TUBB3	ABCA8
PIM2	AWAT2
PIM3	PVT1
FLT3	LINC01554
EIF2AK3	METTL3
MTOR	EDNRB
CHEK2	MIR6886
TRPM8	CUBN
NOX4	CEBPA
NOX1	GRB2
LIMK1	ESRRA
PIK3C2B	PRKAG2
CCNE2	NCOR2
HRH3	RARRES2
ADORA2A	ITGB3
GSK3A	OSBPL2
CYP17A1	MALAT1
TTK	PAX3
PHLPP2	DNASE1L1
IKBKB	LOC130003374
PFKFB3	SLC25A17
PI4KB	RXRB
CHUK	LEPQTL1
PI4KA	THORLNC
ATP4A	GHR
CCNE1	NAA40
IGLV2-8	PEMT
CES1	MIRLET7C
CDK6	ACOT6
PYGL	PIK3R1
PKLR	ELOVL2
RBBP9	ALOX12
SLC6A4	MED1
CAPN1	PIK3CG
APP	POLR1H
WEE1	SLC25A13
EIF2AK2	TUG1
RELA	VLDLR
DUSP3	GALNT2
JUN	CS
ADORA2B	RPS6KB1
HTR1D	DYNC2LI1
BCL2	LRP5
PDK1	VIM
OXSR1	PLPP1
PIK3C2G	ME1
TRPM6	ACSL4
PIP4K2C	CYP4F22
PIP5K1C	ECHS1
RAD51	GPBAR1
MAP2K3	G0S2
CSNK1G1	MBOAT7
CSNK1G2	RARA
RPS6KA1	UGCG
PRKD3	ALOXE3
JAK1	SOX10
MAP2K4	DCDC2
TYK2	PIGN
AAK1	POLR2F
STK16	HEXA-AS1
CSNK2A2	LOC129998796
MKNK2	LOC129999940
KYAT1	LOC130068869
ALDOA	LOC107882129
CYP2C8	LOC132090498
GSTO1	LOC132090497
MMP1	DGKG
MMP16	UBIAD1
DDX39B	SOD1
NDST1	OSBPL10
CDK7	ABCA12
MAPK12	MIAT
RAB11A	RAB4B-EGLN2
NME2	MBTPS1
UAP1	YY1
DCXR	SEC14L1
GSTZ1	AZGP1
IVD	CYP26A1
CHRM1	LTBR
CYP2D6	GNB3
SAE1	EIF4B
MAPK9	CSN1S1
GABRB3	HSD3B7
GABRA2	NGFR
NAAA	PDK4
DYRK2	MIR34A
PGK1	HMGA1
GAK	ALDH9A1
CBFB	SORT1
ROCK2	HMGCL
HTR3A	SC5D
ILK	PRKAR1A
CPT1A	PON2
TRPC6	NPY
ALOX5	APOM
PLK1	F5
MAPK3	MIR133B
MAPK1	IGFBP1
PTGES	CYP8B1
ALDH3A1	PECR
FASN	FAS-AS1
RPS6KA3	SOS1
IRAK4	CDK8
PLK3	MSR1
TBK1	TRE-TTC3-1
PLK2	ACSS2
GABRG2	PTEN
PDE4A	ABCC2
FLT1	CYP1A1
BACE2	CAVIN1
PDE2A	PITPNC1
UBA2	TERC
GABRA3	UBC
CCNT1	FGB
GABRA1	INSIG2
GABRA5	F2
GABRA6	CLU
PLAU	MIR98
CDA	MAPK1
FHIT	ABCC8
CTSG	CFD
LGALS3	TSC2
WARS1	MED12
MAN1B1	RPS6
ARL5A	MED13
HMOX1	MED25
HEXB	NFYA
HSP90AB1	MED24
QPCT	LAMP3
MAP3K11	IL18
TNIK	DNAJC19
MINK1	TECR
MAP4K4	GCKR
PTGS1	PRKACA
CA6	CIDEC
CA13	PERM1
CA5B	MAPK3
LRRK2	TMEM33
SLC9A1	CHCHD3
NAMPT	MIR320A
CA4	TSPO
SMO	JAZF1
IKBKE	HSPA5
NOS1	AWAT1
CCNH	ERN1
RTN4R	PRKAA1
AZGP1	LNCHR1
PNPO	ATP7B
BMP7	PIK3C2A
FNTA	ARID1A
ADH1B	PSAP
ISG20	FABP3
AHCY	VTRNA1-1
ANG	PIK3R2
MMP7	SIN3B
ATOX1	RAB7A
YARS1	OSBPL9
ACE	RHOA
RAC2	MBTPS2
CBR1	FOXO1
NOS2	ACSL3
NR1I3	MAPK14
SHMT1	FAM3A
UMPS	BCKDHA
B3GAT1	COQ2
PPCDC	FIS1
RNASE3	MTX1
HAGH	CHCHD10
ARG2	CYP2C19
GNPDA1	SPRING1
CHIT1	SEC14L2
GCDH	ABHD2
ARF4	CREB1
GALE	CDKN3
GRB2	SERPINA12
EEA1	AGPAT2
ME2	CCNC
PCTP	NCOA6
ERI1	MED13L
RAN	MED4
PTPRC	MTF1
NEK2	NFYB
ENPP1	LIPM
MAPT	SERPINA3
SNCA	DNM1L
PRF1	MFN2
AKT2
SCD
CASP9
CCNC
CASP6
CDK8
POLB
BRD4
BRD2
PRKCA
PRSS1
CTRC
TERT
PREP
MPO
KCNA5
TAAR1
LIPA
TLR8
TLR7
CXCR2
PRKDC
PDCD4
ABCC9
KCNJ11
CYP51A1
HPGD
AOC3
PSEN1
PSEN2
PGGT1B
CREBBP
PARP3
CHRM5
CHRM3
POLA1
VCAM1
ICMT
MDM2
IARS
TREM1
TNNC1
PAK6
LGALS2
TYR
DNM1
GLI2
BMP1
EP300
ESRRB
HSD17B2
EPHA2
EPHB2
EPHA5
EPHA4
EPHA8
EPHA7
EPHB3
EPHA3
EPHB1
EPHA1
MYLK
HPGDS
HDAC1
ANPEP
GRM2
AGTR1
VCP
PDE4C
MMP14
TNF
BRD9
SLC5A1
TRAP1
HSP90B1
MELK
SPHK2
CDK3
FNTB
CTSD
TYMP
WAS
RHOA
PADI4
BLVRB
CSK
ARHGAP1
GM2A
ARSA
CANT1
SSE1
SRM
ACAT1
GP1BA
ITPKA
GLTP
NNT
PMS2
ITGAL
PSAP
C1S
FABP5
CYP1A1
MARK1
KDM5B
ABCG2
CDC25B
MCHR1
TRPV1
FPR2
RPS6KA2
MST1R
SIRT2
STAT3
PTGER2
PTP4A3
CTNNB1
FTO
HNF4A
FBP1
IDH1
CCR5
LDHA
LDHB
KLK1
KLK2
SIRT1
PSMG3
GCGR
CALCA
OPRK1
RXRG
KLKB1
KCNB1
CNOT7
CCR4
KISS1R
CFTR
ADCYAP1R1
FUT5
ST3GAL1
ST6GAL1
PRKCB
PRKCE
CCR1
HSD17B11
SELP
FCAR
FAP
CLPP
ICAM2
BAG1
CTSV
CRAT
RHEB
LGALS7
LGALS7B
PDHB
TNK2
HK1
RNASE4
NCS1
HPN
PLEKHA4
AVPR2
ALOX15
PKN1
ALOX12
CXCR1
CAMK2B
NEK6
PLA2G1B
AKR1C4
AKR1A1
KDM4E
TOP2A
APEX1
PTPRS
MPG
SLC22A12
AHR
CD38
AKR1B10
TNKS2
TNKS
TOP1
C1R
ARF1
IMPA1
PITPNA
RAB9A
SLC6A2
PSMB8
WT1
TNK1
TLR2
SOCS1
RPP0
RBM15
PSMB4
POP7
PML
PIK3R6
PIK3C3
PHB
PDCD1
PCBP1
PARP
P53
NAL1
MAP1LC3A
MAP1A
LOC4326471
LDH
ITGAM
IL6
IL17A
IL10
IFNLR1
HSP27
HMGB1
HFE
GYPA
GLI1
GGT
GATA1
FOXP3
FASL
ERP29
EIF5A
EIF4H
E2F1
DNMT3B
DNMT3A
DNMT1
DNAJC8
CD8B
CD8A
CD4
CCK
CAPN3
ARHGDIB
ANP32A
AKT
ACTB
PLOD1
ZDHHC7
RTN4
FSTL1
PFAS
TGFBI
FAF2
MORF4L2
TPM3
PPA1
RPL18
SP100
FBF1
FASTKD3
TINAGL1
FASTKD1
MEGF8
ATP2A2
SNU13
HSD11B1L
ARHGAP35
CETN2
FP236383.3
H19
DSP
GTF2IRD1
EIF4A2
WDR11
FASTKD2
SYNM
SNHG3
NOTCH2
ZFAS1
FEZ2
VCL
SUV39H2
C19orf33
TPM1
ACTN1
FP671120.4
RACK1
AC011603.3
CDH2

## Sheet: Active ingredient target
(R)-Canadine	4-Methylumbelliferone	berberine	berberrubine	Berlambine	coptisine	Corchoroside A_qt	epiberberine	Magnograndiolide	Moupinamide	Obacunone	palmatine	Palmidin A	quercetin	Worenine	Tetraarsenic tetrasulfide	Jatrorrhizine	columbamine	Coptisine	Oxyepiberberine
DRD1	CA12	SLC18A2	SLC18A2	HTR2B	SLC18A2	CASP7	SLC18A2	PTGS2	MMP9	GC	ACHE	CSNK2A1	NOX4	SLC18A2	WT1	ACHE	ACHE	ACHE	ACHE
DRD2	CA9	ADRA2C	RBBP9	BCHE	RBBP9	PPIA	ACHE	CYP19A1	MMP2	BMP2	HTR2B	PTP4A3	AVPR2	RBBP9	VEGFA	BCHE	BCHE	SIGMAR1	SAE1
F3	HSD17B3	ABCB1	DRD1	ADRA2C	KCNN1	CA2	RBBP9	POLB	MMP1	STS	BCHE	CTNNB1	AKR1B1	KCNN1	TNK1	HTR2B	SIGMAR1	CHRM1	SIGMAR1
HTR7	ESR2	ADRA1A	DRD2	ADRA2B	KCNN3	GSTP1	ABCB1	BRD4	EGFR	MAPK1	ADRA2C	FTO	XDH	KCNN3	TLR2	ADRA2C	HTR2B	HTR2B	BCHE
CHRM4	ALDH2	ACHE	HTR1A	CHRM1	KCNN2	TTR	KCNN1	BRD2	CNR2	AKR1C2	ADRA2B	MCL1	MAOA	KCNN2	STAT3	ADRA2B	ADRA2C	BCHE	HTR2B
HTR1A	ESR1	KCNN1	KCNN1	ACHE	CYP19A1	PNP	KCNN3	FKBP1A	TYR	MAPK10	CHRM1	PIM1	IGF1R	DPP4	SOCS1	CHRM1	ADRA2B	ADRA2C	CHRM1
ADRA1D	EGFR	KCNN2	KCNN3	SIGMAR1	DPP4	MAPK1	KCNN2	CDC7	MAOB	F2	SIGMAR1	CYP19A1	FLT3	SLC6A3	RPP0	SIGMAR1	CHRM1	ADRA2B	CYP2D6
DRD4	ERN1	DRD1	KCNN2	CYP2D6	ADK	ESRRG	PDE5A	PRKCA	PTGS2	ALB	CYP2D6	ESR1	CYP19A1	DRD1	RBM15	CYP2D6	CYP2D6	CYP2D6	ADRA2C
SIGMAR1	CA2	DRD2	CA12	SAE1	CA12	CASP3	DRD1	F2	BRAF	AR	SAE1	ESR2	EGFR	CYP19A1	RARA	SAE1	SAE1	SAE1	ADRA2B
DRD3	CA7	BCHE	F3	MKNK1	MCL1	CHEK1	ADRA2C	PRSS1	ALOX5	CA2	RAC1	PDK1	F2	ADK	PTGS2	CDC42	CDC42	RAC1	F3
ADRA1A	CA1	PDE5A	ADRA2A	DRD2	BCL2L1	RTN4R	BCHE	CTRC	ALDH2	TTR	CDC42	ABCG2	CA2	TYMS	PSMB4	RAC1	RAC1	CDC42	FLT1
ADRA1B	CA14	F3	ABCB1	F3	BCL2	EGFR	KIT	AR	MMP3	PIM1	MAP2K1	HNF4A	PIM1	DRD2	POP7	MIF	F3	CHRM4	IMPDH2
SLC6A3	MAOB	KIT	NEK1	F2	SLC6A3	PGR	KCNH2	TERT	MMP8	CASP7	AURKB	HSP90AA1	ALOX5	MCL1	PML	MAP2K1	CDK2	TBXAS1	PDE5A
DRD5	AKR1B1	NTRK1	ADRA1A	CDK2	PTGS2	PNMT	ROCK1	HSD11B1	CHEK1	CASP3	AURKA	HSP90B1	AURKB	BCL2L1	PIK3R6	HSD17B2	HPGD	XBP1	RAC1
HTR2A	DAO	PIK3CA	ADRA2C	TGFBR1	GRK6	DHFR	SYK	JAK1	WEE1	MAPKAPK2	CDK2	ABCB1	DRD4	BCL2	PIK3CA	HSD17B1	MIF	IKBKB	MAPKAPK2
HCRTR1	CA3	KCNH2	CHRM4	SLC1A3	KCNH2	AMY1A	PIK3CA	DRD2	DNM1	GSTP1	PLK1	RELA	ADORA1	PTGS1	PIK3C3	PFKFB3	PIK3CD	PLK1	PRKCE
ADRB2	FYN	HTR7	BCHE	RAC1	ALOX5AP	AMY1B	DYRK1A	LRRK2	PRKCZ	PPIA	TTK	PDE5A	CA7	PTGS2	PHB	WEE1	CDC25B	PRF1	EIF2AK3
ADRB3	GRK6	SYK	HSD17B3	DYRK1A	HSP90AA1	AMY1C	CLK4	PTGS1	THRA	MMP13	PLK3	FBP1	GLO1	CA12	PDCD1	FLT3	HSD17B2	ABL1	PTGS2
HTR2C	GPR35	HTR1A	NOX4	CLK4	HSP90AB1	SULT2A1	CLK1	NOS2	CDK5R1	TGFBR1	PLK2	ERN1	MPO	ADRA2A	PCBP1	HTR3A	HSD17B1	CHEK2	TRPM8
ADRB1	PDGFRB	PLA2G10	TYMS	FLT3	SAE1	AZGP1	CLK2	PREP	THRB	CFB	PGK1	CNR2	PIK3R1	ADRA2C	PARP	SCN4A	MMP9	SCN9A	LIPG
ABCB1	FLT4	CYP19A1	SLC6A4	PIK3CA	KIT	SRC	DYRK1B	JAK3	CTSL	APOA2	TRPC6	BACE1	ADORA2A	ADRA1A	P53	P2RX7	MMP1	CDC7	AGPAT2
TBXA2R	IGF1R	LCK	RAF1	CDC7	KDR	PNPO	KDR	TYK2	HSP90AA1	MAPK14	MAPKAPK2	IDH1	DAPK1	HTR1A	NAL1	CHRNA7	MKNK1	LIMK1	DHFR
ACHE	INSR	CA12	BRAF	RPS6KB1	TEK	HSD17B1	EIF2AK3	ABCB1	ABL1	PIK3CG	CCNC	PTGS1	PYGL	DYRK1A	MTOR	MMP9	PFKFB3	SCD	RPS6KB1
MAOA	PTK2	MET	KCNH2	MAPK8	QPCT	NR3C2	TBXAS1	JAK2	SYK	CCNA2	CDK8	PTGS2	CA1	CLK4	MCL1	MMP1	PIK3CB	DHFR	AURKA
HTR2B	TEK	MTNR1B	PTGS2	MAPK9	TYMS	GC	ROCK2	MPO	GLI2	PPARG	HPGD	CCR5	GSK3B	CLK1	MAPK14	AURKA	HTR3A	PIK3CD	MGLL
MTNR1B	MAP3K8	ABL1	CAPN1	GABRB3	MAP3K11	DPP4	DRD2	CYP11B1	PDK1	AKR1C1	DYRK1A	BCHE	SRC	CLK2	MAP1LC3A	AKR1B1	RET	PIK3CB	DYRK1A
BCHE	HSPA1A	CHEK1	PDE5A	GABRA2	F2	CDK2	LCK	CYP11B2	BCHE	ESRRG	GRM5	LDHA	PTK2	DYRK1B	MAP1A	F3	PNMT	PIK3CG	CLK4
DHCR7	NUAK1	CDK5R1	MAP2K1	CDK4	CLK4	CTSB	PI4KB	PDE10A	DRD2	PDE4B	HTR3A	LDHB	HSD17B2	SAE1	LOC4326471	MAPK8	AURKA	CA2	CLK1
ADRA2C	SQLE	CCNB3	APP	NAAA	TNIK	PPARG	PI4KA	TRPM8	DRD3	RORA	CYP1A1	MELK	KDR	DRD4	LDH	TTK	WEE1	PARP1	CLK2
KCNN3	FGR	GSK3B	LIMK1	CCND1	MINK1	REN	PLA2G10	PTGES	BMP1	MAPK8	NQO1	TNF	MMP13	GRK6	KDR	PLK4	LCK	CSF1R	CLK3
CDC7	LYN	DCK	PTK2	TTK	MAP4K4	FABP4	CDC7	KCNA5	CDK1	PDPK1	NQO2	SRC	MMP3	SLC6A2	JAK2	CSF1R	MAP2K1	HPGD	TGFBR1
CHRNB4	CA5A	F2R	PIK3CD	PIM1	ADRA2A	PDE4D	MTOR	CDK5R1	RPS6KB1	ITGAL	CYP1B1	KLK1	CA3	HSP90AA1	ITGAM	CCNE1	ABCG2	RPS6KB1	DYRK1B
CHRNA3	MAOA	DYRK1A	PIK3CG	PFKFB3	PIK3CA	DHODH	DPP4	NR3C1	CCNE1	ESR1	DRD4	KLK2	ALOX15	KIT	ISG20	CCNE1	TERT	AURKA	ABL1
PIK3CD	ALK	MCL1	PIK3CA	CLK1	PTGS1	PDE5A	MET	TAAR1	GRK2	PGR	PRF1	AKR1B1	ABCC1	MAP3K11	IL6	PRF1	CHRNA7	TUBB1	PRF1
PIK3CB	AXL	EGFR	ALOX5AP	CLK3	DYRK1A	MAPK14	FLT1	HTR1D	ACHE	CES1	EPHX2	BCL2	PLK1	KDR	IL17A	RAF1	CDC25A	ADK	EPHX2
PIK3CA	CNR1	ATP4B	WEE1	SCN9A	CLK1	MTAP	ALOX5AP	MAPK14	EP300	BCHE	NTRK1	CDK5R1	CA6	TEK	IL10	RET	MCL1	KIT	ERN1
GRIA1	CNR2	BRAF	DCK	DYRK2	CLK2	PIM1	MAPK8	PARP1	DUSP3	CFD	MTOR	PRKCI	CDK1	ABCB1	IFNLR1	BRAF	DAGLA	CYP19A1	ADORA3
CHRNA4	MIF	RET	ROCK1	CDC42	DYRK1B	PPP5C	MAPK10	LIPA	ESRRA	TTPA	MARK1	AGTR1	MMP9	LRRK2	HSP27	OGT	SCN4A	MAP3K8	PI4KB
HCRTR2	AURKB	PDGFRA	ACHE	DHFR	CA6	TGFBR1	PTPRC	TLR8	ESRRB	PTPN11	PIK3CD	CA2	CA12	MAPK10	HMGB1	HPGD	ALK	CCNC	PI4KA
KCNN1	GSR	FGFR1	EIF2AK2	PGK1	CA13	AMD1	TRPM8	TLR7	HSD17B2	EGFR	PIK3CB	ADRB2	MMP2	GCK	HFE	AURKB	ALDH2	PTGES	PIK3CA
KCNN2	MB	CLK4	SIGMAR1	MAP2K1	CA5B	GSR	ABL1	CXCR2	HSD17B1	SEC14L2	PIK3CG	ADRB1	PKN1	NEK1	HDAC1	PIK3CD	MAPKAPK2	CDK8	TBXAS1
CDK2	XDH	CLK1	RELA	GAK	CA5A	CFD	PIK3CD	PRKDC	INSR	NR3C2	KDM5B	CA1	CA14	PDPK1	GYPA	CDC25A	PTPN1	ADRA1D	HDAC6
MAOB	BRAF	CLK2	IKBKB	MET	ATP4B	SULT2B1	PIK3CG	PDCD4	EPHA2	ANXA5	ERBB2	CA12	CA9	ROCK2	GLI1	CDC25B	PRKAB1	FLT3	CDK2
PPP1CA	FADS1	CLK3	EGFR	AURKA	PDPK1	TYMS	CHEK1	MAP2K1	EPHB2	CHEK1	GRM1	CA9	CSNK2A1	LIMK1	GGT	GRIA1	TGFBR2	MAOB	PIK3CG
CDK4	PNP	DYRK1B	CHUK	CBFB	CDK1	NOS3	ADRA1A	PIM1	EPHA5	PDE4D	ABCG2	NOS2	ALOX12	ALOX5AP	GATA1	PSEN2	BMPR1A	RPS27	AURKB
CTSL	CDK2	ROCK1	HTR2B	ATP4B	CDK7	MIF	NAMPT	ABCC9	EPHA4	KIF11	DHFR	RXRA	MET	CDK5R1	FOXP3	CDK2	ACVRL1	MAPK8	CA7
MTNR1A	LCK	PTGS2	ERN1	ABL1	CDK9	BMP7	RPS6KB1	KCNJ11	EPHA8	AKR1C3	CLK4	CCND1	CA4	IKBKB	FLT3	MMP2	BMP4	SNCA	PLK1
CYP19A1	ALDH5A1	PIK3CD	IGF1R	MAPKAPK2	SRC	FNTA	AURKA	PIK3CD	EPHA7	HSD17B1	NAAA	CHEK2	NEK2	CCNB3	FASL	DYRK1A	BMPR2	CYP11B1	PIK3CD
ADRA2B	ABAT	PIK3CB	INSR	MAPK10	CCNA2	AKR1B1	PFKFB3	PIK3CB	EPHB3	TREM1	PPIA	F10	CXCR1	GSK3B	ERP29	CDK2	BMPR1B	CYP11B2	PIK3CB
CYP11B1	COMT	PIK3CG	DUSP3	ALOX5AP	NEK1	PDE3B	CA12	CYP51A1	EPHA3	RXRA	LCK	ELANE	CAMK2B	CHUK	EIF5A	PIK3CB	ACVR1	CHEK1	CA14
CYP11B2	ERBB2	ALOX5AP	KDR	CDK9	LRRK2	AR	PARP1	HPGD	EPHB1	HSD11B1	MET	CDK2	ALK	DCTPP1	EIF4H	CDK4	TBXAS1	BRAF	FLT3
SLC1A3	AURKA	DPP4	JUN	ROCK2	DRD1	F2	NTRK1	IMPDH2	EPHA1	WAS	LYN	CA14	AKT1	PIK3CA	E2F1	PTPN1	AURKB	MME	BCAT2
BTK	KDR	PIM1	MET	ABCB1	DRD4	SOD2	MAPKAPK2	ADRB2	MYLK	SRC	EPHB4	SIRT1	ABCB1	HSP90AB1	DNMT3B	TBXA2R	SLC9A1	LRRK2	TRPV1
SCN9A	GSK3B	TUBB3	ADORA1	HTR3A	JAK1	CCNA2	EGFR	ADRB1	MTOR	BACE1	TBXAS1	LIMK1	NEK6	KCNH2	DNMT3A	TRPM8	P2RX7	IMPDH2	CDC7
MKNK1	SRD5A1	TGFBR1	ADORA2A	ITK	CDK5R1	BACE1	FLT3	ADRB3	TRPM8	DPP4	TEK	PSMG3	PLA2G1B	QPCT	DNMT1	NR1D1	CDK4	CYP17A1	HPGD
ADRA2A	VEGFA	PIM2	ADORA2B	ILK	SLC9A1	ADH1B	NEK2	AOC3	MMP13	SHBG	CDC25B	GCGR	CA5A	BRAF	DNAJC8	DRD4	AKR1B1	MCL1	CTSD
CDK5R1	EGLN1	PIM3	DRD3	EIF2AK3	TBXAS1	PAH	ADRA2A	HMGCR	MMP7	AURKA	SCD	MMP13	BACE1	DCK	CDK2	CPT1A	TYMS	ALOX5AP	BACE1
CCNB3	PIM1	CHRM4	HTR1D	CPT1A	GCK	EPHB4	ADORA1	IGF1R	AKT2	GSR	KIT	MMP2	CYP1B1	CDK1	CD8B	CCNC	MTOR	CDK2	TGM2
PTGS2	HDAC6	FLT3	TTR	CCNE2	KIF11	ESR1	QPCT	PSEN1	CDK4	NOS3	PIM1	RPS6KA3	AXL	F2	CD8A	CLK4	PLK1	AURKB	PGK1
TGFBR1	HDAC2	MAPKAPK2	NQO1	TRPC6	ABL1	LCK	PDE10A	KDR	MCL1	AKR1B1	CYP11B2	CALCA	ABCG2	TNIK	CD4	CLK1	MMP2	PTGS1	GRM5
MAPKAPK2	HDAC8	TBXAS1	MCL1	GRM5	AR	ISG20	CCND1	FGFR1	HPGDS	SULT2A1	SLC1A3	OPRM1	NUAK1	MINK1	CCND1	CLK2	ALDH3A1	PTGS2	GRM1
SYK	CHRNA3	ADORA1	CHEK1	GRM1	DCTPP1	HSP90AA1	CCNE2	PSEN2	HDAC1	ADAM17	CLK1	OPRK1	AKR1C2	MAP4K4	CCNB1	HDAC10	CD38	PDE4B	ACACB
CDK9	CCND1	EIF2AK3	BCL2	HSP90AA1	NAMPT	IGF1R	AURKB	MAPKAPK2	ANPEP	ADH1C	DYRK2	IKBKB	AKR1C1	CA6	CCNA2	DYRK1B	FLT3	ERBB2	ADRA1D
HTR6	SRC	MAPK14	DPP4	ALOX5	MAPK10	CTNNA1	CLK3	PGGT1B	FNTA	PLK1	MDM2	CHEK1	AKR1C3	CA13	CCK	CDK8	MMP3	ATP4B	SLC1A3
ADORA1	CYP1A2	MTOR	CSF1R	JAK2	ACHE	IMPDH2	ENPP1	PGR	ADAM17	PLA2G10	CCND1	CDK6	AKR1C4	CA5B	CASP9	MMP3	CDK2	PDE4A	NOS2
GCK	DCTPP1	SIGMAR1	DYRK1A	PLK1	PDE5A	AMY2A	MAPT	CREBBP	GRM2	MAOB	GCK	GSK3B	CA13	CA5A	CASP7	MMP8	MAPK8	ADORA2B	IDO1
KCNH2	NQO1	CHEK2	PDK1	ROCK1	RAF1	HDAC8	APP	PSMB5	HTR3A	MMP8	ALDH2	CDK4	AKR1A1	RAF1	CASP3	PARP10	TTK	MAPKAPK2	P2RX7
ESR1	NQO2	TRPM8	OXSR1	MAPK3	IKBKB	ACP3	TGFBR1	HTR2B	AGTR1	HSPA8	MAPK8	RXRG	GPR35	BCHE	CAPN3	LCK	SIRT2	PYGL	KIT
OPRM1	KCNMA1	NOX4	PIK3C2G	MAPK1	SYK	AHCY	SNCA	MTNR1A	ADORA1	CYP19A1	MAPK10	RARB	MAPT	ACHE	BCL2	MTOR	PRF1	HSD11B1	MAOB
PARP1	HDAC4	NOX1	TRPM6	PRKACA	CHUK	PLAU	PTGS2	CDK9	ADORA2A	DHODH	MCHR1	KLKB1	KDM4E	ATP4B	ARHGDIB	EPHB4	DYRK1A	CHRM5	JAK3
MAPK8	PLEC	LIMK1	PIP4K2C	PTGES	TTK	ANG	CHEK2	MAPK1	ROCK2	THRB	HCRTR2	CASP1	TOP2A	F2R	APAF1	RPS6KA3	CLK4	ENPP1	PFKFB3
ABCC1	CSNK1A1	PIK3C2B	ERBB2	LCK	BRAF	SHBG	CDK2	KIT	CA7	KDR	TRPV1	KCNB1	INSR	CLK3	ANXA5	CSNK1D	CLK1	PDGFRB	LCK
PDE10A	CSNK1D	KDR	ABL1	ALDH3A1	CSF1R	MMP7	CDK1	RET	CA6	CDK2	CSF1R	DHODH	ACHE	JAK1	ANP32A	ROCK2	CLK2	FLT4	PDE4B
PARP2	PON1	PRKACA	PIP5K1C	FASN	DCK	F10	BRAF	PYGL	CA14	PDE3B	CFD	CNOT7	MYLK	NTRK1	AKT	IRAK4	CLK3	SRC	NTRK1
SLC18A2	PSMB5	TEK	RAD51	RPS6KA3	CA4	ALB	PRF1	LCK	CA9	HDAC8	ROCK2	CCR4	SYK	JAK2	ACTB	PLK3	DYRK1B	TNNI3K	GSK3A
NR3C2	IDO1	CCND1	MAP2K3	CSNK1D	HRH3	MTHFD1	IMPDH2	MKNK2	CA5A	F10	RAF1	EGLN1	PIK3CG	JUN	ABCB1	CHEK2	CASP3	RPS6KA3	IRAK4
QTRT1	TDO2	CYP11B1	CSNK1G1	IRAK4	PIM1	MMP13	AKT2	ALK	VCP	TRAPPC3	IKBKB	CSF1R	APEX1	HTR1D		ADORA3	CASP7	MYLK	MAPK1
ABL1	CSNK2A1	TYMS	CSNK1G2	PLK3	MAPK8	ADAM17	PDPK1	PARP3	ATP4B	LCK	HSD17B2	PDGFRB	PTPRS	AR		PIM1	NR3C2	DCK	TUBB1
CTSK	BACE1	CCNE2	RPS6KA1	SETD7	JAK2	REG1A	PLK1	EPHB4	CHEK2	PPP5C	F3	KIT	ESR2	PDE5A		SLC1A3	ZAP70	TUBB3	ATP4B
HTR1B	STS	CYP11B2	LCK	TRPM8	MAPK9	KIF11	RPS6KA3	CHRNA4	PDE4D	MMP12	FPR2	FLT3	MPG	MMP2		HSD17B3	HSD17B3	PLK4	OPRM1
TBXAS1	PLK4	CDC7	PRKD3	AURKB	PIM2	KDR	TUBB3	SIGMAR1	PDE4C	NR1I2	LRRK2	PDGFRA	SLC22A12	PSMB8		ALK	TRPM8	ABCB1	OPRD1
TYMS	MET	HRH3	CSNK1A1	CTSK	PIM3	PDPK1	LIMK1	CDK2	MMP14	GSTA1	RPS6KA2	RET	CDK5R1	CDK7		KIT	TRPV1	AKR1B1	OPRK1
NTRK1	AR	ADORA2A	CSNK1D	IDO1	DRD2	MMP3	IDO1	MIF	BRD4	CDK5R1	NAMPT	KISS1R	CCNB3	CDK9		MCL1	PLAA	PIK3CA	ZAP70
GRM5	CDC7	PLK4	JAK1	AXL	SMO	HSD11B1	PIK3CB	DPP4	TNF	NR1H4	MST1R	PLAU	ARG1	CCNA2		PNMT	PGR	ADORA3	MAPK8
GRM1	ALPG	EPHB4	MTOR	TBK1	CCNB3	SORD	SAE1	CHEK1	BRD9	SORD	CSNK1D	CFTR	CDK6	HCRTR1		MAPKAPK2	PSEN2	AKT2	CDK2
RPS6KB1	PLAA	GSK3A	MAP2K4	PDE4B	GSK3B	AURKA	MAPK14	CHRM4	PNMT	BCAT2	MMP3	CA7	CDK2	PRKCQ		CA2	PIM1	PDPK1	TTK
AURKA	EPHB4	CYP17A1	ERBB4	PDE4D	IKBKE	ATOX1	CDK5R1	CHRM5	BCL2L1	CTNNA1	MMP9	ADCYAP1R1	TYR	NAMPT		MKNK1	CCNC	PRKCA	LRRK2
NEK1	NAT1	TTK	CDK2	PLK2	NOS1	CTSK	PIM1	CHRM3	BCL2	PARP1	CDK4	PIK3CA	HSD17B1	TTK		PLK1	HSD11B1	MAP2K1	ALOX5
GSTP1	CYP1B1	ADRA1B	PIK3CB	GABRG2	LIMK1	GSK3B	DYRK2	CYP2C9	SLC5A1	PTPN1	MMP1	PIK3CD	AHR	CA4		PRKDC	PAK4	JAK3	FAAH
GSTM2	FEN1	ADRA2A	PI4KB	PDE4A	NOS3	YARS1	SCD	HMOX1	TRAP1	EPHB4	SIRT2	FUT5	ESRRA	NOS1		HCK	AGPAT2	LCK	TRPC6
GRK3	PRKCI	SLC6A3	CDK4	PRKCQ	ADORA1	FGFR2	IRAK4	EIF2AK3	HSP90B1	ITK	FLT4	PIK3CG	APP	NOS3		PIK3CG	BRAF	TGM2	TRPC3
TDP2	PRKCZ	PHLPP2	TYK2	FLT1	NOX4	ACE	CYP11B1	POLA1	TBXA2R	HSP90AA1	RET	ST3GAL1	PARP1	MAPK8		PI4KB	DRD4	NTRK1	RPS6KA3
AURKB	ALPL	ERBB2	CSNK2A1	CA7	F2R	BST1	NR3C2	NOS1	CFD	DUSP6	ITK	ST6GAL1	TTR	MAPK9		LIMK1	EPHX2	GSK3A	PRKDC
MET	PIK3CD	IKBKB	AAK1	BACE2	CCND1	MMP9	CASP9	VCAM1	ALK	PPARD	HSD17B1	AKT1	MMP12	TBXAS1		PAK4	ADORA3	ITK	MET
GRK2	CES2	PFKFB3	STK16	PDE2A	CCNE1	RAC2	CYP11B2	ICMT	HSP90AB1	Esr2	STAT3	PRKCA	CD38	CCNE1		PTK6	CETP	STS	WEE1
GRK5	PIK3CG	CDK2	TTK	PIK3CB	CTSS	ABO	CCNC	NOS3	CA12	PDE5A	HSD11B1	PRKCB	AKR1B10	CYP11B1		LIMK2	PRKCE	MET	PDE2A
CSF1R	PIK3CA	CDK1	CSNK2A2	UBA2	HTR1D	PDE4B	CASP6	MDM2	MELK	CYP2C8	PTGER2	PRKCE	TNKS2	CYP11B2		TNF	HSP90AA1	IRAK4	ROCK1
CHRNA2	CLK1	PI4KB	CLK4	CCNA1	ADRA2C	PARP1	CASP7	AKT1	SPHK2	CTSK	PDGFRB	CLK1	TNKS	SLC9A1		FGFR1	GRIA1	MAPK1	PRKACA
CHRNB2	DYRK1B	CHUK	MKNK2	GABRA3	ADRA1A	CBR1	CYP17A1	IARS	CDK5	PRKACA	PFKFB3	KCNH2	TOP1	CYP17A1		NEK2	ROCK2	HSD17B3	ROCK2
PIK3R1	HDAC5	PI4KA	CLK1	PIK3R1	UBA2	TTPA	BCAT2	CDK5	CCNB1	TYMS	UBA2	CCR1	TERT	UBA2		MAPK1	CHEK2	PHLPP2	ERBB2
CCNA1	CCNA1	CDK5	CA2	ATP4A	ATP4A	CYP2C9	CDK4	FNTA	CDK2	FGFR2	CCNA1	CDK5	CDK5	CDK5
CDK5	CHRNB4	ATP4A	ESR1	CCNT1	CCNB1	MAPK10	UBA2	CHRNB2	CDK3	MIF	CCNA2	PIK3R1	CCNB1	ATP4A
CDK1	CDK4	PDGFRB	BACE1	CCNA2	CCNH	MMP12	CDK5	TREM1	FNTB	IGF1R	TTR	EPHB4	CCNB2	CCNB1
CCNA2	CCNA2	CDK4	ESR2	GABRA1	CCNT1	CCL5	CDK8	CA2	ATP4A	ADH5	ESR2	TTR	HCK	CCNH
CCNB1	BMP2	CCNB1	PIM1	GABRA5	CDK2	NOS2	CCNE1	MAPK8	PPIA	CHIT1	CYP19A1	MAPK10	ESR1	CCNT1
CCNB2	AKR1C2	CCNE1	APOA2	CCNE1	CDK5	NR3C1	TTR	BACE1	CTSD	NR1H2	CA2	AKR1C2	BCHE	CDK2
NR1H2	BCHE	CCNB2	STS	GABRA6	CDK4	AKR1C2	ESR1	CFD	QPCT	CTSB	APOA2	STS	PGR	CCNB2
TTR	NR1H2	ESR1	CYP19A1	APOA2	CCNB2	JAK3	AR	PLA2G10	PPARG	GSK3B	STS	MMP3	PNP	PIM1
CA2	CYP19A1	AR	ALB	CA2	ESR1	PTPN1	PPIA	CES1	CA2	SULT2B1	AR	HSD17B11	CTSD	CA2
AKR1C2	PDPK1	CA2	PPIA	ALB	ESR2	MET	CA2	BCAT2	PIM1	FNTA	ALB	CTSD	FAP	ALB
PPIA	CHEK1	PPIA	AR	STS	TTR	NR1I3	APOA2	F10	MAPK10	TNNC1	ADAM17	AR	MAPK10	THRB
APOA2	CFB	BMP2	ADAM17	TTR	PPIA	NQO1	CYP19A1	CTSB	PLK1	NR1H3	ESR1	SELP	QPCT	CASP3
STS	CFD	AKR1C2	CFD	GSTP1	CA2	AKR1C1	STS	MMP3	MAPK14	ANG	RXRA	CES1	PDE4B	ESR2
BMP2	PPP5C	STS	PRKACA	PPIA	APOA2	ESR2	ESR2	TNNC1	MAPKAPK2	NQO1	PDE4D	HCK	MAPK8	GSTP1
AR	DUSP6	APOA2	NOS3	ESR2	STS	AKR1C3	CCNA2	PDE4D	ESR2	FABP7	SRC	CASP3	GSTP1	TTR
ALB	ESRRG	ADAM17	CCNA2	CYP19A1	ALB	NR1H2	CFD	CTNNA1	PDE5A	MDM2	NOS3	GSTP1	CFB	MAPKAPK2
PIM1	NOS3	ALB	PGR	ESR1	CFD	PGF	ADAM17	TTR	CA1	CYP2C9	SORD	BMP2	FGFR1	BMP2
CASP3	HSD11B1	ESRRG	PAH	PNP	ADAM17	PRKACA	NR1H2	HSP90AA1	YARS1	FGFR1	PRKACA	MAPKAPK2	MAOB	AKR1C2
CFD	SULT2A1	CFD	MMP13	MMP3	RXRA	ADK	NQO2	AKR1C3	CES1	FABP6	ESRRG	MAPK14	CBR1	PGR
ESRRG	CYP2C9	CCNA2	SRC	CFB	MAPK14	HSPA8	ESRRG	REN	PNP	JAK3	GSR	ALB	BCAT2	ESR1
PAH	ALB	TTR	EPHB4	CMA1	PRKACA	ITK	NOS3	CFB	KIF11	ADK	PGR	THRB	ANG	PPIA
SRC	HSD17B1	RXRA	F2	BMP2	PGR	MMP8	SHBG	PAH	PDPK1	VDR	BACE1	FCAR	AR	NR3C2
SHBG	CTNNA1	NOS3	GSR	CASP3	ESRRG	GSTA1	PRKACA	SRC	BACE1	FABP3	TYMS	FKBP1A	LCN2	ESRRG
MAPK14	SOD2	GSR	CASP3	CFD	GSR	DCK	PDE4D	PDE4B	NR3C2	PGF	F2	MAPK8	AMY1A	ADAM17
GSR	AKR1C3	HSD17B1	ESRRG	AKR1B1	MMP13	CDA	GSR	FGFR2	PAH	SOD2	MMP12	NQO2	AMY1B	APOA2
Esr2	PDE4D	SHBG	NR1H2	PDPK1	BACE1	NR1H3	SRC	PAK6	MAPK8	HMGCR	SHBG	APOA2	AMY1C	STS
NOS3	SORD	F2	HSD17B1	BACE1	ANXA5	CCNT1	SORD	PCK1	SHBG	SYK	SULT2A1	MAPK1	HSPA8	MMP13
CHEK1	F10	NR3C2	MAPK14	ADAM17	HSD11B1	SERPINA1	ALB	GSK3B	KDR	CDK6	MAPK14	PPIA	PAH	NR1H2
KIF11	NR3C2	CASP3	HSD11B1	TYMS	HSD17B1	MAPKAPK2	MMP13	SOD2	MIF	MET	NR3C2	F2	MAPK14	CASP7
PGR	BCAT2	SRC	MAPK8	PPARD	SHBG	SYK	PGR	ACE	TGFBR1	CDA	AKR1C1	CMA1	NR1H2	GC
EGFR	PGR	PDE4D	ANXA5	EGFR	SULT2A1	MMP1	ANXA5	CBR1	GSR	NR1I3	ADH1C	CASP7	LTA4H	MAPK14
PRKACA	PGF	MTHFD1	HSP90AA1	PPARG	SORD	ADH1C	BACE1	PRKACA	BMP7	HNF4G	GC	ANXA5	NQO1	HSD17B1
ADAM17	SHBG	ANXA5	AKR1B1	NOS3	NR3C2	HCK	SULT2A1	TGFBR1	ESR1	CTSG	CHEK1	PNP	BMP7	AKR1C3
ANXA5	PDE5A	SULT2A1	SORD	PGR	AKR1B1	KYAT1	HSD17B1	ALB	CASP7	RBP4	PTPN1	KIF11	CHEK1	EPHB4
HSD11B1	PDE4B	Esr2	SULT2A1	SRC	MET	PPARA	F2	NQO1	AR	FABP4	PDE3B	CFB	MTAP	SULT2A1
HSPA8	MAPK8	PGR	ADH1C	GC	MMP12	SHMT1	MMP12	UCK2	PTPN1	PRKCQ	PTPN11	PGR	CCNA2	SRC
ADH1C	TTPA	BACE1	SHBG	MTHFD1	EPHX2	BIRC7	KIF11	PDK2	F2	NQO2	F10	FAP	C1R	CHEK1
CASP7	MAPK14	SORD	NR3C2	NR3C2	ADH1C	FABP3	HSP90AA1	ATOX1	NQO1	REN	CDK6	KDR	GSR	PRKACA
GC	TGFBR1	PDE4B	RXRA	AR	GC	UMPS	AKR1C1	FABP4	CCNA2	PDK2	ANXA5	TREM1	PRKACA	SHBG
SORD	AKT1	HSD11B1	MMP12	CHEK1	F10	EPHX2	ADH1C	CCNA2	PPP5C	MMP3	PDE4B	CTSS	MIF	RXRA
GSK3B	MTAP	AKR1B1	DUSP6	AKR1C2	PDE4D	TGM3	HSD11B1	DHODH	CHIT1	PPARA	MMP13	PDE4B	DHFR	MET
PPP5C	PRKACA	DUSP6	REN	ANXA5	AKR1C1	APRT	GC	PGF	RXRA	MTAP	GSK3B	RTN4R	PDE4D	GSR
DUSP6	ADH5	MMP12	PDE4D	NR1H2	AKR1C3	NR1I2	PTPN1	CDA	ANXA5	ELANE	HSP90AA1	ESRRG	TREM1	CFD
SULT2A1	MAPK10	MMP13	CDK6	SHBG	CHEK1	FKBP1A	GSK3B	ADAM17	LTA4H	EPHX2	ADH5	CCNA2	LGALS7	EGFR
DPP4	REN	AKR1C1	GSK3B	HSD17B1	PTPN11	UCK2	HSPA8	DCK	FGFR1	PLA2G2A	IGLV2-8	NR1H2	LGALS7B	AKR1B1
BACE1	MMP3	PPP5C	F10	SORD	PTPN1	THRA	PDE4B	NR3C2	CDK6	IGF1	AKR1C3	AKR1C3	PDPK1	HSD11B1
HSD17B1	F2	PTPN1	LTA4H	GSK3B	CDK6	FABP7	PTPN11	PPARA	PDE4B	PAH	MMP8	CLPP	ADAM17	MAPK1
KDR	DCK	PDPK1	GC	GSR	HDAC8	B3GAT1	PDE3B	TPI1	HADH	BLVRB	NR1H2	MAOB	CSNK1G2	ANXA5
PTPN11	PNMT	F10	AKR1C1	MMP12	ADH5	FECH	JAK3	ESRRG	F10	NR3C1	PDPK1	ICAM2	SHBG	NQO2
MMP12	ADAM17	IGLV2-8	PTPN1	IGLV2-8	MMP8	XIAP	ITK	PPARG	MTAP	PNMT	JAK3	HSD17B1	HSP90AA1	SORD
HSP90AA1	PTPN1	PDE3B	KIF11	PTPN11	ITK	ABL1	RXRA	SYK	TYMP	THRA	HDAC8	SORD	PPARD	DHODH
PTPN1	MMP8	ADH1C	ADH5	SULT2A1	AURKA	FHIT	EPHX2	DHFR	AKR1C3	ISG20	CASP7	GC	HSD11B1	CDK6
ADH5	AMY1A	GC	ADK	ESRRG	TGFBR1	THRB	ADH5	IL2	PRKACA	ZAP70	AKR1B1	GSR	SORD	HDAC8
TTPA	AMY1B	AKR1C3	PTPN11	HSD11B1	MMP3	JAK2	IGLV2-8	PTPN1	AMD1	RARG	SOD2	MTAP	CTSB	PDE4D
PDE4D	AMY1C	FGFR2	PDPK1	MAPK14	SOD2	PPCDC	F10	GSTP1	CSNK1G2	IGLV2-8	XIAP	QPCT	CASP7	F10
EPHX2	ADK	HSP90AA1	AKR1C3	ADH1C	EGFR	CLK1	AKR1B1	MET	NOS3	XIAP	KDR	SULT2A1	NOS3	TGFBR1
FGFR2	MTHFD1	TTPA	HDAC8	ADH5	CASP7	MAP2K1	MMP3	HAGH	ESRRG	FKBP1A	HSPA8	NOS3	DCK	MMP3
PDPK1	DHFR	PTPN11	PDE4B	EPHX2	EPHB4	IGF1	MMP8	BHMT	HSD11B1	SULT1E1	CES1	DHFR	LCK	KIF11
AKR1C1	UCK2	HDAC8	AURKA	PTPN1	PDE3B	MAOB	CDK6	FECH	SRC	ABO	NR1H3	NQO1	KIF11	BACE1
LTA4H	KIF11	MMP8	CASP7	ADK	NR1H2	F7	AKR1C3	AMD1	GSK3B	CRABP2	SEC14L2	TTPA	FNTA	ADH1C
CTNNA1	TYMS	PLA2G2A	XIAP	LTA4H	PDK2	PYGL	CTNNA1	MMP16	SOD2	IL2	CTNNA1	DCK	PDE5A	AKR1C1
F10	DPP4	NR1H2	MAPK10	SEC14L2	PDE4B	SETD7	HDAC8	GSR	PGF	DCK	KIF11	TGFBR1	SOD2	GSTA1
EPHB4	PCK1	CES1	MMP8	SOD2	SEC14L2	FABP6	NR1H3	VDR	AKR1B1	FECH	DPP4	PDPK1	DPP4	TTPA
MAPK10	GSTA1	MTAP	MMP3	EPHB4	DHODH	ZAP70	PDK2	MME	CTSK	TGFB2	MAOB	BCAT2	NR3C2	IGF1R
PDE3B	DHODH	PDK2	ABO	CASP7	MAOB	HNF4G	EPHB4	MMP9	HSPA8	MMP2	ADK	TYMS	HK1	PDE3B
MTAP	HSP90AA1	ADK	SOD2	CDK6	PLA2G2A	RNASE3	DHODH	LGALS2	ALB	HNMT	THRB	FNTA	PLAU	HSPA8
MMP8	TPI1	AURKA	PDK2	AKR1C1	NR1H3	ACADM	ADK	MMP1	FGFR2	JAK2	PLA2G2A	DPP4	CES1	ITK
F2	AKR1C1	THRB	JAK3	DAPK1	MAPKAPK2	PRKCQ	SEC14L2	ELANE	PARP1	PADI4	ZAP70	DAPK1	AMD1	CES1
SEC14L2	JAK2	LTA4H	AKT1	NQO2	MTAP	HAGH	THRB	MMP8	MDM2	CSK	MTHFD1	SHBG	CTSK	PTPN1
PGF	NR1I2	DHODH	DHFR	RXRA	SERPINA1	GCK	NR1I2	AKR1B1	FHIT	PCK1	PDE5A	LCK	REG1A	PTPN11
AKR1C3	MMP13	XIAP	PLA2G2A	KIF11	NR1H4	ARG2	MTAP	TGM3	CTSS	AHCY	SERPINA1	ADH1B	IMPDH2	SOD2
ITK	GSTP1	CASP7	SEC14L2	PLAU	MTHFD1	MAN1B1	MTHFD1	PDPK1	F7	S100A9	ERBB4	MDM2	EPHX2	PDE4B
MMP3	ARG1	NR1I2	NR1H3	CTSB	FKBP1A	FDPS	SERPINA1	RARA	DPP4	DPEP1	PRKCQ	PPP5C	ALDH2	SULT2B1
NQO2	ACADM	PGF	MTHFD1	F10	NR1I2	ELANE	TRAPPC3	TYMS	HMGCR	RARA	FKBP1A	ANG	ISG20	CYP2C9
LCK	BST1	IGF1	NQO2	NR1H3	TRAPPC3	DTYMK	FGFR1	DTYMK	WAS	MAP2K1	DHODH	EGFR	AHCY	NR1I3
MMP13	EPHX2	CTNNA1	NR1H4	HSPA8	LCK	NR1H4	ERBB4	PLA2G2A	HDAC8	CBR1	NR3C1	AMY1A	YARS1	MDM2
IGF1	CD1A	MMP3	MTAP	PDE3B	IGF1	NMNAT1	FKBP1A	IGF1	DCK	TGM3	TRAPPC3	AMY1B	PDE3B	AURKA
ADK	FABP3	NQO1	FKBP1A	DPP4	REN	PDK2	PRKCQ	CASP3	ADH5	HCK	SULT1E1	AMY1C	CFD	NR3C1
JAK3	THRB	MAOB	SERPINA1	AKR1C3	CTNNA1	PAPSS1	ZAP70	CHIT1	CBR1	MTHFD1	REN	HSPA8	UCK2	NR1H3
ESRRA	PDE3B	ADH5	CTNNA1	MAOB	KYAT1	GNPDA1	GSTA1	GSTA1	CASP3	RARB	FABP3	RORA	ABO	CTNNA1
REG1A	NMNAT1	PPARG	NR1I2	GSTA1	JAK3	BCAT2	FABP3	ADK	MMP12	LTA4H	FGFR1	CTSB	CCNT1	CTSS
DHODH	MMP12	CDK6	MAOB	TRAPPC3	FABP4	IL2	MAOB	MTAP	MET	GM2A	PDK2	ADH5	CDA	LCK
FKBP1A	ABL1	FKBP1A	TRAPPC3	CDA	FABP3	CTSS	REN	KAT2B	CFB	BIRC7	MTAP	IGF1R	REN	PPP5C
PDE4B	FECH	MAPK10	MAPKAPK2	HDAC8	GSTA1	RARA	GSTP1	SULT2B1	RAC2	CTSS	NR1I2	DUSP6	ATOX1	FGFR1
HDAC8	FABP7	FABP3	SULT2B1	DHODH	SULT1E1	OAT	NR1H4	SDS	RHOA	AKT2	CTSK	ADAM17	UMPS	BHMT
PDK2	NR1H4	ITK	EPHX2	MMP8	THRB	DPEP1	SULT1E1	AMY2A	ADH1C	DHFR	ELANE	MIF	PTPN1	ABO
NR1H3	PDK2	NR1H4	ACP3	NR3C1	S100A9	HMGCR	S100A9	TEK	SULT2A1	ERBB4	FABP6	CSNK1G2	MAN1B1	JAK3
FABP4	MMP9	SULT2B1	SULT1E1	TTPA	RARA	ERBB4	TYMS	HCK	AHCY	SERPINA1	PPARG	BAG1	ADH5	MTHFD1
SULT1E1	CTSS	ACADM	IGF1	MMP13	GSTP1	RXRA	ACADM	GLO1	PTPN11	KYAT1	IGF1	AMD1	HEXB	FKBP1A
SERPINA1	FKBP1A	BHMT	FABP6	CES1	FGFR1	PLA2G2A	MME	XIAP	SEC14L2	ACP3	ALDOA	CFD	RHOA	MTAP
PPARA	FGFR1	JAK3	PPARG	SULT1E1	SDS	FGFR1	CTSK	NMNAT3	FABP6	PSAP	PARP1	CTSV	FABP4	NR1H4
NR1H4	THRA	MME	DHODH	CYP2C9	HNF4G	RAB5A	SDS	F11	ADK	ESRRA	GSTA1	BMP7	DHODH	MAOB
IGF1R	SULT2B1	THRA	F7	ELANE	RARG	CHIT1	CRABP2	ABL1	TTR	C1S	ACADM	PDE4D	ESRRG	FABP7
REN	SETD7	REN	KYAT1	KDR	CYP2C9	CMA1	IL2	TGFB2	CTSB	LCN2	CYP2C9	REN	ARHGAP1	ERBB4
ACP3	SDS	EPHX2	ALDOA	PLA2G2A	CBS	GCDH	ELANE	GSTM1	DHODH	ABL1	NR1H4	SOD2	PDHB	SERPINA1
ELANE	GSTT2B	CYP2C9	FABP4	PGF	NR3C1	RBP4	FABP4	NR1I2	REN	MMP9	EGFR	HSD11B1	ADH1C	NR1I2
ERBB4	MME	ERBB4	FGFR1	ACP3	RBP4	HNMT	FABP6	HPRT1	EPHX2	DTYMK	IL2	NR3C2	ITK	FABP3
AKR1B1	BIRC7	NR3C1	ITK	FKBP1A	MME	RARG	PLA2G2A	CTSS	PLA2G2A	BHMT	S100A9	PLA2G2A	F7	PDK2
RARA	F11	PPARA	NR3C1	XIAP	CYP2C8	TPSB2	RARG	NR1H4	CDA	RXRB	SULT2B1	PRKACA	TNK2	MMP8
MTHFD1	AMD1	SDS	CYP2C9	UCK2	SULT2B1	MMP16	ALDOA	GPI	RORA	HAGH	TGFBR1	MMP8	CASP3	IGF1
THRB	FDPS	PAH	FABP3	HCK	ELANE	TGFB2	HNF4G	LTA4H	AKT1	MME	RBP4	ABO	KIT	EPHX2
BHMT	OTC	RARA	ZAP70	NR1I2	IL2	HEXB	NR3C1	ESR1	TYMS	CDK7	FABP4	FGFR1	ME2	KYAT1
FABP6	TTR	GSTA1	RARA	PCK1	PAPSS1	HRAS	IGF1	WARS1	IGF1	FABP5	NMNAT1	PPARD	ARF1	REN
NMNAT1	DTYMK	IL2	THRA	PARP1	BHMT	GPI	TEK	HSD17B1	IGF1R	HSP90AB1	GSTA3	FABP4	ADK	ADH5
FGFR1	NR3C1	GSTA3	RBP4	CTNNA1	ACADM	ARF4	IGF1R	GSTA3	AURKA	CTSF	DPEP1	AZGP1	GSTT2B	HCK
PDE5A	RBP4	NQO2	THRB	FABP6	THRA	DUT	RARA	HNMT	CD1A	ACADM	CTSF	TNNC1	PLA2G10	THRA
XIAP	GCK	PTK2	ACADM	ACADM	FECH	TPH1	PAPSS1	THRB	PADI4	TEK	CYP2C8	MMP12	RAC2	FECH
TRAPPC3	FABP4	RBP4	RARG	REN	TGM3	PCK1	TGM3	DPEP1	UMPS	YARS1	BHMT	MTHFD1	RHEB	NQO1
PRKCQ	ELANE	KIF11	EIF4E	PAH	IGF1R	OTC	RBP4	BTK	ITK	NT5M	RARA	MET	AMY2A	ACP3
ZAP70	IMPDH1	ABO	BHMT	DCK	FDPS	GMPR	BHMT	PKLR	SERPINA1	PCTP	HNF4G	PLA2G10	SSE1	PLA2G2A
SOD2	PLA2G2A	LCN2	GSTA1	ERBB4	ABO	CRABP2	SULT2B1	ABO	PDK2	PYGL	CTSG	PDE3B	NMNAT1	FNTA
BST1	GPI	SULT1E1	SDS	NR1H4	HCK	IMPDH1	CBS	HINT1	BST1	PPP1CC	VDR	PPARG	PCK1	IL2
PLA2G2A	BHMT	S100A9	IL2	RBP4	MMP2	HINT1	CCL5	ME2	GSTA1	DUT	HCK	GSTA1	JAK2	S100A9
PPARG	DPEP1	FABP6	NMNAT1	FABP3	LCN2	LYZ	ABO	GART	NR1H2	SHMT1	MME	ITK	F10	FABP6
PAPSS1	RARG	TGM3	CBS	FABP4	DPEP1	RNASE2	HCK	ERI1	ELANE	HINT1	CRABP2	PTPN1	NOS2	RARA
CCL5	TGM3	HCK	MME	SULT2B1	RARB	GSTA3	HMGCR	FKBP3	CYP2C9	GRB2	FDPS	ADH1C	ARSA	SULT1E1
FABP7	RXRA	PAPSS1	PDE3B	ALDOA	CRABP2	KAT2B	GSTA3	PPP1CC	ABO	HMOX1	CDK5R1	YARS1	APRT	CYP2C8
S100A9	LYZ	RARB	CTSF	CTSF	CCL5	DDX39B	CTSF	CASP1	PPARA	CBS	ABO	UCK2	B3GAT1	TRAPPC3
FABP3	TPH1	IGF1R	S100A9	JAK3	LTA4H	VDR	RARB	RAC1	BIRC7	TPI1	GSTP1	ADK	ERBB4	FABP5
CTSF	OAT	NMNAT1	CTSK	PDE5A	FABP7	WARS1	OTC	FGG	CTSF	OTC	GM2A	SYK	NQO2	RBP4
VDR	HMGCR	GSTP1	HCK	MTAP	GSTA3	HPRT1	FDPS	RARG	AKR1C2	GSTA3	RARB	SEC14L2	CTSF	PAH
ALAD	PPP1CC	HNF4G	CYP2C8	FHIT	DTYMK	ADH5	CYP2C9	NT5M	ERBB4	FDPS	LCN2	FGFR2	HDAC8	FABP4
THRA	GSTA3	DHFR	TGM3	DTYMK	BCAT2	RARB	DPEP1	EEA1	RBP4	CMA1	MMP2	CBR1	TPI1	ALDOA
ACADM	FABP6	NR1H3	ELANE	HNF4G	CTSF	TEK	MMP2	PNMT	UCK2	BST1	FABP7	CRAT	FHIT	SEC14L2
TEK	F7	HSPA8	HNF4G	FGFR1	VDR	NT5M	NMNAT1	TRDMT1	GSTP1	AMD1	CTSS	CSK	MMP8	SDS
NR1I2	CRABP2	FDPS	FECH	MMP2	RXRB	GSTT2B	FABP7	TTPA	LCK	GPI	PPP1CC	PLK1	TYMS	RARG
IL2	CTSK	RARG	PAPSS1	SERPINA1	BIRC7	KIT	DTYMK	IVD	BLVRB	NMNAT1	SDS	PDK2	RAB11A	MMP12
MMP2	GSTM2	CCL5	DTYMK	NMNAT1	PPP1CC	LCN2	PPARG	RAN	NOS2	CCL5	BIRC7	IGLV2-8	JAK3	MME
SDS	ABO	MAP2K1	UCK2	DPEP1	CMA1	CBS	FECH	GMPR	LYZ	KIT	PAPSS1	PCK1	CBS	VDR
RXRA	RXRB	HMGCR	GSTA3	HMGCR	MAP2K1	GSTM1	VDR	SULT2A1	TK1	F7	FECH	CTNNA1	CCL5	RORA
HCK	TK1	DTYMK	MMP2	MME	FOLH1	PKLR	LTA4H	RFK	DHFR	OAT	GPI	RHEB	SULT2A1	LTA4H
CYP2C9	MAP2K1	TRAPPC3	TEK	THRA	UCK2	GALE	PPP1CC	RAP2A	PGR	TPSB2	DTYMK	HDAC8	KYAT1	ACADM
SULT2B1	KAT2B	SERPINA1	MMP9	BIRC7	KAT2B	SELE	SETD7		JAK3	F11	BCAT2	LTA4H	MAPKAPK2	BLVRB
RARG	IMPDH2	CRABP2	RARB	BST1	FABP6	STAT1	PPARA		AMY1A	PROCR	TGM3	FABP5	BST1	BST1
NR3C1	LTA4H	FABP7	VDR	IL2	GPI	PIK3R1	FOLH1		AMY1B	SDS	CBS	AMY2A	ALDOA	PPARG
HNMT	HRAS	ELANE	LCN2	GPI	ZAP70	CTSF	LCN2		AMY1C	GLO1	HMGCR	NR1H4	HRAS	HMGCR
TGM3	IL2	MMP2	FDPS	PAPSS1	PRKCQ	PPP1CC	STAT1		EPHB4	EIF4E	CDK7	WAS	RNASE3	LCN2
DTYMK	VDR	AMD1	CTSS	SDS	RORA	BCL2L1	DCK		CSK	STAT1	STAT1	LGALS7	IL2	CRABP2
FDPS	CBS	RXRB	GSTO1	BHMT	HMGCR	HSP90AB1	FKBP1B		NR1H3	PAPSS1	FOLH1	LGALS7B	BIRC7	TGM3
HMGCR	RARB	PPP1CC	DPEP1	CRABP2	OAT	GART	GSTM2		ALDOA	MAN1B1	RARG	PAH	RAB5A	NMNAT1
GMPR2	PPARD	VDR	CRABP2	FABP7	TGFB2	ATIC	GPI		MTHFD1	KAT2B	DCK	CDA	ACP3	CCL5
FECH	NMNAT3	APRT	FABP7	TGM3	FKBP1B	GSTM2	RXRB		DPEP1	GSTM1	FKBP1B	PGF	EPHA2	PTK2
RBP4	CDC42	FKBP1B	BIRC7	RARG	TRDMT1	TRDMT1	CMA1		SHMT1	PIK3R1	RXRB	AHCY	TGM3	PPARD
JAK2	PPARA	SETD7	STAT1	THRB	GSTM2	F11	UCK2		FECH	GSTM2	ABL1	PTPN11	SERPINA1	ELANE
HNF4G	HNMT	CTSS	PPP1CC	KYAT1	PTK2	GRB2	INSR		TGM3	SETD7	TGFB2	ARHGAP1	CYP2C9	MAP2K1
GSTA1	RARA	CTSK	BCAT2	NQO1	HNMT	HADH	CTSS		CRABP2	FKBP3	PYGL	PDHB	EPHB4	PSAP
CTSS	RORA	ZAP70	MMP1	CTSG	DUT	NMNAT3	HINT1		ISG20	BCL2L1	DDX39B	EPHX2	ELANE	TK1
DPEP1	EIF4E	CTSB	CMA1	TPH1	NT5M	ARL5A	CTSG		RAB11A	HEXB	OTC	NR1H3	SHMT1	HNMT
BCAT2	SELE	TPSB2	PIK3R1	PDK2	CTSK	EIF4E	PYGL		PPARD	HPRT1	HINT1	REG1A	PAK6	ZAP70
CMA1	FGG	JAK2	MMP16	RARA	RAP2A	RORA	BIRC7		ARHGAP1	FKBP1B	GSTM2	PARP1	ALB	CMA1
ABO	ADAM33	GSTM1	FKBP1B	F11	CASP3	MME	MAPK1		GALE	ATIC	KAT2B	JAK3	CD1A	CHIT1
AMD1	RAB5A	INSR	RXRB	ABO	ADAM33	LTA4H	GSTM1		NR1I3	LYZ	EIF4E	TNK2	IMPA1	RXRB
BIRC7	GLO1	BIRC7	PRKCQ	ZAP70	INSR	GMPR2	CDK7		CCL5	CASP1	INSR	HK1	CHIT1	BCAT2
CRABP2	CASP1	CMA1	KAT2B	STAT1	MMP9	CDC42	XIAP		IL2	APAF1	OAT	FABP3	MTHFD1	FDPS
MMP9	GSTM1	GSTM2	TGFB2	CBS	DCPS	RXRB	DHFR		GM2A	G6PD	TPH1	RNASE4	F11	PPP1CC
LCN2	AMY2A	HINT1	DDX39B	CYP2C8	GMPR	EEA1	KAT2B		HEXB	NOS2	LTA4H	AKR1C1	TGFBR1	AMD1
PPP1CC	HADH	DPEP1	GSTP1	VDR	HADH	CASP1	DDX39B		RARA	CDC42	CTSB	IMPDH2	HINT1	RARB
MME	FASN	PRKCQ	F11	AMD1	TTPA	ME2	MAP2K1		GCK	GSTT2B	GSTM1	BST1	RXRA	HNF4G
MAP2K1	BTK	OAT	CTSB	IGF1R	GMPR2	Arl5b	RORA		AKR1C1	FGG	UCK2	PPARA	OTC	CBS
NMNAT3		FECH	NDST1	BCAT2	DAPK1	BHMT	TRDMT1		OAT	SELE	F11	ALDH2	GPI	ABL1
CD209		KAT2B	TPH1	FDPS	TAP1	RFK	TGFB2		PYGL	AMY2A	TRDMT1	LGALS2	NR1I2	DPEP1
GPI		PYGL	GPI	GSTA3	HINT1	MAPK12	OAT		GLO1	INSR	SELE	XIAP	FKBP1A	MMP9
CTSB		EIF4E	HINT1	FECH	CASP1	APAF1	HNMT		IMPDH2	ARG1	ADAM33	NR3C1	FABP6	SETD7
HINT1		MMP9	HPRT1	TEK	RFK	GLO1	DUT		ARSA	FOLH1	CASP3	RAC2	SULT1E1	CTSB
DHFR		TRDMT1	OAT	FOLH1	FGG	DOT1L	RAP2A		SULT1E1	DAPK1	NT5M	NR1I2	CTSS	OAT
DCK		RORA	TRDMT1	RARB	DCXR	CDK7	ADAM33		GSTT2B	HADH	DOT1L	F7	IMPDH1	DTYMK
GSTA3		GPI	CDK7	LGALS3	APAF1	GSTO1	NT5M		FKBP1A	IVD	GLO1	HMGCR	GNPDA1	FOLH1
TGFB2		BCL2L1	HMGCR	PPARA	GART	ADAM33	SELE		JAK2	LGALS3	PPARA	ISG20	CLK1	UCK2
KAT2B		CASP1	NT5M	IGF1	DOT1L	PCTP	EIF4E		GSTA3	GCK	DCPS	ATOX1	ACADM	BIRC7
RARB		PPARD	MAPK12	TGFB2	PCK1	Pfkfb1	CASP3		TEK	PMS2	DUT	SERPINA1	ABL1	GSTM1
APRT		BCAT2	AMD1	PPP1CC	CTSB	NME2	DOT1L		PTK2	UCK2	BST1	OTC	THRA	AMY2A
OTC		DUT	RORA	OTC	EIF4E	NDST1	TPSB2		NR1H4	ADAM33	CRYZ	JAK2	ZAP70	GPI
LYZ		PNMT	CDC42	S100A9	HRAS	DAPK1	BST1		FABP7	GART	RORA	ACE	NR1H4	GLO1
RAF1		PKLR	RAB11A	CTSS	PROCR	FGG	DCPS		XIAP	RNASE2	HNMT	TRAPPC3	TK1	GRB2
PTK2		TGFB2	GSTM2	RXRB	GSTZ1	TAP1	CTSB		TRAPPC3	ARL5A	HADH	CTSK	FECH	CTSK
HPRT1		FGG	ADAM33	PYGL	TPSB2	SULT1A1	APAF1		HNF4G	RAF1	CASP1	FABP7	LGALS2	PPARA
STAT1		DCPS	BCL2L1	WARS1	GSTM1	BTK	FGG		IMPDH1	Arl5b	TTPA	NCS1	SELE	ARHGAP1
RXRB		OTC	RAB5A	AMY2A	AK1	ERI1	RFK		SULT2B1	TRDMT1	DCXR	NR1I3	ATIC	FKBP1B
EIF4E		HADH	PPARA	DUT	AMY2A	AK1	TAP1		LGALS3	WARS1	RFK	THRA	XIAP	HADH
BCL2L1		RAP2A	HNMT	CASP1	GSTT2B	IVD	CASP1		NR1I2	AK1	FGG	CCNT1	PITPNA	DUT
F11		RFK	FGG	GSTM2	SPR	AKT1	F11		MAPK1	ERI1	PNMT	SHMT1	PAPSS1	GSTM2
CASP1		STAT1	FKBP3	NT5M		PROCR	HADH		HCK	TAP1	PCK1	TYMP	SRM	DOT1L
GSTM1		ADAM33	RAP2A	MMP9		INSR	DAPK1		LCN2	ITPKA	DAPK1	ESRRA	ACE	EIF4E
DUT		HNMT	RFK	HINT1		RAC1	PCK1		CLK1	GSTZ1	RAB5A	PYGL	KAT2B	CASP1
NT5M		APAF1	DCPS	INSR		GSTZ1	HRAS		DTYMK	DCPS	APAF1	CYP2C9	THRB	GSTT2B
RORA		HRAS	DUT	FKBP1B		RAN	TTPA		PDE3B	GMPR2	PROCR	S100A9	IGF1	HINT1
ADAM33		FKBP3	GLO1	GLO1		SPR	GSTT2B		RARG	NMNAT3	TAP1	HPN	SULT2B1	GP1BA
KIT		AKT1	DAPK1	NMNAT3		RAP2A	GSTZ1		NMNAT1	RAB5A	GART	SULT2B1	PLA2G2A	TRDMT1
HRAS		DAPK1	NME2	OAT			PROCR		TGFB2	RFK	AMY2A	RNASE3	BHMT	ADAM33
TPSB2		GMPR	TTPA	MAN1B1			GART		TPH1		FKBP3	PAPSS1	PPCDC	KAT2B
AMY2A		TAP1	CASP1	ARL5A			RAC1		ZAP70		RAN	PNMT	RARA	PCTP
TRDMT1		PCK1	HADH	HNMT			DCXR		F11		SPR	FABP6	MMP7	GSTA3
GMPR		PROCR	UAP1	GMPR			GMPR		ARG2		Pfkfb1	IGF1	LGALS3	PROCR
G6PD		SEC14L2	APAF1	RORA			AMY2A		CBS		RAP2A	ZAP70	ARG2	FKBP3
FOLH1		GMPR2	PCK1	RNASE2			SPR		KYAT1			GALE	GSTA3	TPSB2
RNASE2		SPR	DOT1L	PNMT			AK1		PPCDC			FECH	SDS	INSR
PPARD		SULT1A1	DCXR	RAB5A					PCK1			ITGAL	TPH1	RFK
DCPS		HPRT1	TAP1	HADH					CANT1			ACP3	AKT2	TAP1
FKBP1B		AMY2A	GMPR2	FGG					S100A9			RBP4	PDK2	NT5M
FGG			GSTZ1	ADAM33					ATIC			SULT1E1	LYZ	GART
GLO1			GMPR	RAP2A					APRT			CRABP2	HAGH	MAOA
RFK			HRAS	EIF4E					GSTM2			PRKCQ	GMPR	DCXR
TAP1			PROCR	HPRT1					SSE1			MAP2K1	DTYMK	DAPK1
PNMT			TPSB2	HMOX1					SDS			PADI4	NT5M	PNMT
INSR			IVD	PKLR					SRM			MMP7	MME	DCPS
DOT1L			PNMT	KAT2B					TPSB2			DTYMK	PRKCQ	GMPR
APAF1			GART	GART					KIT			CTSF	GMPR2	APAF1
HADH			AMY2A	HEXB					CTSG			HNMT	GSTM1	RAP2A
Pfkfb1			GSTT2B	TRDMT1					ARG1			BLVRB	C1S	PCK1
AK1				DDX39B					WARS1			RARG	CASP1	SPR
CRYZ				DCPS					OTC			TGM3	NMNAT3
OAT				ATIC					SETD7			FHIT	MAPK1
FKBP3				GMPR2					VDR			ERBB4	GALE
Arl5b				SELE					GCDH			IL2	SETD7
ATIC				APAF1					PAPSS1			HEXB	S100A9
PROCR				Arl5b					ACAT1			VDR	PPARA
RAC1				TAP1					GSTZ1			HNF4G	ACAT1
DAPK1				GSTZ1					HNMT			INSR	NR3C1
SULT1A1				RFK					GP1BA			RHOA	SELP
RAP2A				Pfkfb1					NR3C1			PKLR	DPEP1
RND3				DOT1L					RAB5A			DPEP1	FABP3
AKT1				RAF1					RXRB			CCL5	HPRT1
SPR				DCXR					ITPKA			ARSA	CDK7
GART				PROCR					STAT1			TPI1	CDC42
				AKT1					B3GAT1			ALDOA	DCPS
				GSTT2B					MME			BIRC7	ERI1
				SULT1A1					MAN1B1			PAK6	ARL5A
				HRAS					PKLR			PSAP	GLTP
				BTK					GLTP			SETD7	GP1BA
				TPSB2					HINT1			EPHA2	CTSG
				AK1					BCAT2			CHIT1	OAT
				SPR					PIK3R1			B3GAT1	CMA1
				FKBP3					GSTO1			MMP9	MMP16
									PPP1CC			MMP16	RAB9A
									GPI			GNPDA1	GSTO1
									CDC42			LCN2	TEK
									NMNAT3			TEK	HMGCR
									CMA1			CTSG	MMP1
									PRKCQ			SDS	FDPS
									GSTM1			TPH1	EIF4E
									FOLH1			LGALS3	CD209
									EIF4E			GLO1	RAN
									HMOX1			CYP2C8	STAT1
									BHMT			BHMT	TPSB2
									GNPDA1			RARA	GCK
									MAP2K1			GSTT2B	VDR
									RARB			RAB5A	GART
									CASP1			ACADM	RND3
									FDPS			SELE	ITPKA
									GRB2			F11	LDHB
									KAT2B			IMPDH1	PKLR
									DDX39B			AKT2	GSTA1
									MAPK12			APRT	ARF4
									HPRT1			PPP1CC	GCDH
									NNT			GSTM2	WARS1
									RFK			ARG2	HADH
									DUT			TGFB2	DDX39B
									MMP16			PLEKHA4
									PMS2
									FKBP1B
									GART
									NDST1
									DOT1L
									ARL5A
